# Supplementary material for: Protective effect of statins in patients with sepsis-associated encephalopathy: a retrospective cohort study
Source: Front Neurol. 2026 Mar 12;17:1756916. doi: 10.3389/fneur.2026.1756916 (PMC13017290; doi:10.3389/fneur.2026.1756916)
Supplement: Supplementary file 1 [file Data_Sheet_1.CSV]

hadm_id	Group	Age	Weight	Gender	Race	Marital_status	Insurance	WBC	Platelet	Hemoglobin	Potassium	Sodium	Glucose	Creatinine	Bun	Aniongap	Bicarbonate	PTT	INR	Spo2_mean	Heart_rate_mean	Temperature_mean	Resp_rate_mean	SBP_mean	DBP_mean	Urineoutput	SOFA	GCS	APSIII	OASIS	Aspirin	CRRT	Vasoactive_agent	Ventilation	Hypertension	Diabetes	Hyperlipidemia	Cardiovascular_disease	PVD	Positive_culture	CCI	los_icu	los_hospital	status_icu	status_hosp	surv_7	surv_14	surv_30	surv_60
20005241	statin	80.0593042877508	65	Female	White	Married	Medicare	8.6	249	12.8	4.3	144	131	0.7	11	18	24	63.5	1	97.8125	83.9375	36.39	17.484375	118.848484848485	54.4242424242424	2495	3	13	28	37	Yes	No	Yes	No	Yes	Yes	No	Yes	No	No	7	1.27	8.97361111111111	0	0	7	14	30	60
20008580	non-statin	61.9417272201262	63	Male	White	Other	Medicare	1.6	155	9.9	3.7	138	77	1.1	17	14	19	29.1	1.2	97.75	100.551724137931	38.1185714285714	21.8571428571429	93	58.3448275862069	3950	2	14	32	29	No	No	No	No	No	No	No	No	No	No	8	1.81	19.7430555555556	0	0	7	14	30	60
20015712	statin	77.3659998028704	63.3	Male	White	Married	Medicare	11	227	11.5	3.2	140	132	0.7	20	10	24	27.2	1.2	95.6206896551724	71.7586206896552	36.6357142857143	19.1724137931034	123.285714285714	67.8928571428571	2000	2	10	31	31	Yes	No	No	No	Yes	No	No	No	No	No	5	3.82	28.4173611111111	0	0	7	14	30	60
20019675	statin	91.9209222165639	63.2	Female	White	Other	Medicare	14.8	337	7.8	4.1	137	121	0.7	25	10	20	34.7	4.1	97.72	70.52	36.4914285714286	16.44	102.76	57.52	750	2	10	59	28	No	No	No	No	No	No	No	Yes	No	No	5	5.05	25.6756944444444	0	0	7	14	30	60
20019689	non-statin	49.7701799993794	103	Male	White	Other	Other	18.8	342	8.7	5.1	139	137	1.2	19	15	24	27.5	1.5	93.8275862068966	106.275862068966	36.9888888888889	20.6379310344828	125.766666666667	78.6	2330	2	6	79	46	No	No	No	No	Yes	No	No	No	No	No	6	6.56	10.4159722222222	0	0	7	14	30	60
20019690	non-statin	53.7149806764343	88.9	Male	White	Other	Other	9.4	366	11.8	4.4	137	119	0.6	19	12	25	26.1	1.1	96.64	107.72	37.1914285714286	21.66	113.875	69.375	1610	3	8	59	31	No	No	No	No	No	No	No	No	No	No	1	1.52	3.575	0	0	7	14	30	60
20020590	non-statin	76.8784472577998	60.6	Female	White	Other	Medicare	20.1	363	7.7	4.8	131	81	1.1	38	13	26	34.9	1.5	94.92	99.6785714285714	37.5066666666667	25.5689655172414	98.5	52.948275862069	211	4	3	139	59	No	No	Yes	Yes	Yes	No	No	No	No	Yes	6	2.29	1.90416666666667	1	1	2	2	2	2
20023678	non-statin	75.4397027632821	107	Male	White	Married	Medicare	8.3	180	14.5	3.3	133	155	0.7	9	11	31	33.7	1.5	94.72	73.28	37.68	16.88	123.769230769231	54.9615384615385	1661	2	3	82	30	Yes	No	Yes	No	Yes	No	No	No	No	No	5	1.1	9.01388888888889	0	0	7	14	30	60
20024364	non-statin	51.5117649546207	97.8	Male	White	Other	Other	15.9	119	10.4	4.8	144	96	2	44	12	24	40.6	1.5	93.1666666666667	118.875	38.692	26.66	140.8	76.16	2455	8	3	78	48	No	No	No	No	No	No	Yes	No	No	No	8	30.85	30.8319444444444	0	0	7	14	30	33
20024635	non-statin	71.0576264047764	102	Male	White	Married	Other	8.5	196	9.1	3.3	144	161	0.8	16	13	22	27.7	1.3	99.8260869565217	81.0869565217391	36.91	17.1923076923077	132.045454545455	74.9090909090909	2990	4	9	35	33	Yes	No	No	No	Yes	Yes	Yes	No	No	No	6	3.27	13.2784722222222	0	0	7	14	30	60
20032048	statin	81.6291490755901	75.5	Male	White	Married	Medicare	9.1	205	14.3	3.8	136	103	1.5	26	14	24	31.1	1.2	95.6521739130435	80.2608695652174	36.7291666666667	20.3125	113.5	38.375	2915	10	3	81	49	Yes	No	Yes	Yes	No	No	No	Yes	No	Yes	6	1.49	5.89583333333333	0	0	7	14	30	60
20032691	statin	69.1733154547761	56	Female	White	Other	Medicare	7.6	157	9.7	3.6	138	109	0.6	10	12	23	36.2	1.7	98.375	89.75	36.5527777777778	14.925	116.073170731707	49.7317073170732	3315	3	14	28	38	Yes	No	Yes	Yes	Yes	Yes	No	Yes	No	No	5	1.3	5.42916666666667	0	0	7	14	30	60
20035405	statin	59.7400629810737	90.7	Female	White	Other	Other	10.2	276	6.9	3.8	141	93	0.5	10	12	29	33.8	1.2	96.95	76.525	36.3777777777778	15.6829268292683	104	55.780487804878	1187	4	14	33	39	Yes	No	Yes	No	No	No	No	No	No	No	1	1.28	5.26041666666667	0	0	7	14	30	60
20037474	non-statin	20.2330646530246	70	Male	Other	Other	Other	14.9	393	15.4	4.5	138	102	1	18	15	21	29.2	1.5	95.3461538461538	62.1153846153846	36.7471428571429	17.4444444444444	108.5	63.5769230769231	1655	3	7	34	31	No	No	No	Yes	No	No	No	No	No	No	0	4.3	5.64583333333333	0	0	7	14	30	60
20039772	statin	58.0515213961641	76.8	Male	White	Other	Medicare	10	353	7	3.8	137	145	7	64	23	10	87.2	4.5	96.5833333333333	76.5	36.687	17.5416666666667	104.041666666667	64.875	1460	8	14	61	21	Yes	No	Yes	No	No	Yes	No	No	Yes	No	6	3.6	16.6784722222222	0	0	7	14	30	60
20041429	statin	82.7968175894339	68.4	Female	Other	Other	Medicare	12.5	71	11.4	3.8	133	151	1.6	61	15	26	31.6	1.5	95	106.44	36.4166666666667	28.7083333333333	92.1304347826087	57.4782608695652	2055	2	12	78	43	Yes	No	Yes	No	No	No	No	No	No	No	5	3.82	3.71388888888889	0	1	3	3	3	3
20042405	statin	81.0084286582595	70	Female	Other	Other	Medicare	8.9	142	10.1	4.1	133	84	2	30	10	32	57.3	1.2	97.1724137931034	90.8214285714286	36.976	19	123.678571428571	56.4285714285714	2913	3	14	61	44	Yes	No	Yes	No	No	Yes	No	Yes	No	No	11	4.07	7.99305555555556	0	0	7	14	30	60
20044382	non-statin	54.5229086316591	86	Male	Other	Married	Other	19.4	324	15.3	2.9	142	153	1.4	25	13	25	25.2	1.3	94.9166666666667	72	32.8625	27.8611111111111	108.162162162162	79.4324324324324	3265	3	4	116	43	Yes	No	Yes	Yes	No	No	No	No	No	No	1	7.48	3.71180555555556	1	1	4	4	4	4
20045781	non-statin	71.9573599300068	64.9	Male	Other	Married	Medicare	16.3	287	11.6	3.7	142	90	1.7	38	18	26	33.5	1.1	99.2758620689655	86.2142857142857	35.406	15.7166666666667	102.48275862069	75.7586206896552	1315	3	14	69	41	No	No	No	No	No	No	No	No	No	No	6	4.22	97.8944444444444	0	1	7	14	30	60
20046372	non-statin	38.1037021725018	87	Male	White	Married	Other	6.7	104	8.6	3.4	141	114	0.7	9	9	30	26.4	1	98.3214285714286	107.275862068966	37.0188888888889	18.2413793103448	103.709677419355	57.8709677419355	1210	2	14	48	43	No	No	Yes	No	No	No	No	No	No	No	0	3.55	6.79583333333333	0	0	7	14	30	60
20047616	statin	73.7411657506834	70	Female	White	Married	Medicare	12.5	316	13	3.9	139	148	0.5	12	17	23	28.3	1.2	96.3478260869565	97.304347826087	37.04125	21.4347826086957	156.739130434783	81.0434782608696	1045	2	7	45	36	Yes	No	No	No	No	Yes	No	Yes	No	No	6	2.11	9.98263888888889	0	0	7	14	30	60
20048588	non-statin	53.1575260755578	88.4	Female	White	Other	Other	13.5	427	10.9	4.1	146	83	1.1	10	19	22	29.8	1.2	93.28	120.68	37.268	31.1923076923077	102.5	63.8333333333333	2125	10	11	96	44	No	No	Yes	No	No	No	No	No	No	Yes	2	11.18	17.0208333333333	0	0	7	14	30	60
20051137	statin	86.9833320556417	83.3	Female	White	Other	Medicare	8.1	225	9.4	5.1	131	120	1.9	37	15	18	48.4	6.8	96.6486486486486	71.9189189189189	36.4644444444444	10.7567567567568	111.837837837838	47.4594594594595	2147	5	14	47	29	Yes	No	Yes	No	No	No	No	Yes	No	No	6	1.46	1.5125	0	0	7	14	30	60
20054615	statin	87.4369249246618	95.2	Male	White	Married	Medicare	9.4	145	12	3.7	141	77	2.4	53	17	25	32.1	1.3	91.25	92.2083333333333	36.558	20.7916666666667	119.259259259259	64.1481481481482	855	6	14	43	19	Yes	No	Yes	No	No	No	No	No	No	No	9	5.47	21.9159722222222	0	0	7	14	30	60
20061945	statin	65.0248056996001	78	Female	White	Other	Other	12.9	282	11.4	3.6	147	118	0.7	22	15	24	30.8	3	98.6818181818182	90.84	35.832	24.52	139.346153846154	74.0769230769231	392	2	12	37	39	Yes	No	No	No	Yes	Yes	No	No	No	No	3	1.15	8.25	0	0	7	14	30	60
20061981	statin	82.1212381106225	71	Male	White	Married	Medicare	12.1	146	10.9	4.9	133	106	1	19	16	18	28.5	1.3	97	72.8965517241379	37.0744444444444	18.047619047619	141.291666666667	70.0416666666667	675	3	11	41	31	No	No	No	No	Yes	No	No	No	No	No	7	8.46	8.39930555555556	0	0	7	14	18	18
20066624	statin	81.3766352932515	48.9	Female	White	Other	Medicare	19.8	350	7.6	3	145	96	0.6	41	13	37	37.2	1.8	99.0833333333333	98.36	36.64625	18.92	99.04	61.28	150	2	13	56	36	Yes	No	No	No	No	No	No	No	No	No	7	2.5	43.00625	0	0	7	14	30	60
20069240	non-statin	52.8207134660794	190.1	Male	White	Other	Other	14.9	173	9.7	4.1	132	116	1	28	16	22	29.3	1.5	96.0526315789474	123.666666666667	38.3123076923077	22	112.590909090909	69.7272727272727	1500	2	14	62	35	No	No	No	No	Yes	No	No	No	No	No	1	3.16	9.00625	0	0	7	14	30	60
20070680	statin	47.6348283390799	78.6	Male	White	Other	Medicare	12.1	101	11.9	3.8	148	127	4.3	72	18	20	33.5	1.2	98.7777777777778	86.7777777777778	37.4285714285714	16.16	148.88	66.72	1840	4	15	33	28	Yes	No	No	Yes	Yes	Yes	No	Yes	No	No	5	4.8	6.96666666666667	0	0	7	14	30	60
20072001	statin	70.1983093857406	70.3	Female	White	Other	Medicare	5.7	78	10.5	4.2	145	90	0.6	18	11	25	41.8	1.3	97.1111111111111	80.6923076923077	36.8242857142857	15.1538461538462	125.52	58.6	1740	4	9	45	25	No	No	No	No	Yes	No	No	No	No	Yes	3	1.27	9.04583333333333	0	0	7	14	30	60
20072251	statin	78.8668320516869	63.6	Female	White	Married	Medicare	11.2	208	11	3.8	140	104	1	12	20	19	29.3	1	96.9444444444444	91.5555555555556	36.96	14.4444444444444	149.85	88.3	3355	2	10	41	33	Yes	No	No	No	Yes	No	No	No	No	No	5	1.93	3.01805555555556	0	0	7	14	30	60
20072904	non-statin	31.472599597588	70.3	Female	White	Other	Other	9.7	198	9.4	4.1	136	173	1.4	31	18	24	26.4	1.1	95.0416666666667	89.2916666666667	37.6583333333333	22.7916666666667	165.04347826087	85.0869565217391	1030	2	14	34	24	No	No	No	No	No	Yes	No	No	No	Yes	5	2.52	5.56388888888889	0	0	7	14	30	60
20073235	statin	60.6801293541147	70	Male	Other	Other	Medicare	10.2	152	10.3	4.3	136	137	2.1	30	13	28	28.1	0.9	97.3870967741936	88.3870967741936	36.77	15.96875	105.064516129032	60.2258064516129	1375	6	3	88	44	Yes	No	Yes	Yes	Yes	No	No	No	No	No	3	11.05	16.14375	0	0	7	14	30	60
20075994	non-statin	73.8211735871924	81.2	Male	Other	Other	Medicare	34.6	361	10.4	4.7	141	123	2.4	33	21	20	29.7	1.4	98.2954545454545	113.909090909091	37.517	20.9	113.684782608696	53.8260869565217	344	10	7	106	57	No	No	Yes	Yes	Yes	Yes	No	No	No	No	10	2.74	2.68402777777778	0	1	3	3	3	3
20076204	non-statin	78.2462609265455	72.2	Female	Other	Other	Medicare	7.4	121	7.1	3.9	140	85	4.9	65	16	13	32.7	1.4	99.1923076923077	78.2692307692308	36.5	26.1538461538462	165.833333333333	72.4583333333333	890	4	14	47	37	Yes	No	No	No	No	No	No	No	No	Yes	8	2.66	6.09166666666667	0	0	7	14	30	60
20076771	non-statin	52.6930983049899	84.8	Female	White	Other	Other	6.1	271	13	3.7	141	99	0.8	30	14	26	24.5	0.9	97.3913043478261	88.8260869565217	36.5314285714286	16.7826086956522	118.826086956522	71.0434782608696	1745	2	14	33	26	No	No	No	No	Yes	No	No	No	No	No	1	1.31	2.44513888888889	0	0	7	14	30	60
20089078	statin	56.982337661666	82.7	Male	Other	Other	Other	6	249	11.3	4.3	141	168	2.8	49	16	31	23.4	1.2	99.9666666666667	117.166666666667	38.0283333333333	18.9666666666667	125.88	83.88	715	3	14	59	48	Yes	No	No	Yes	No	No	No	Yes	No	No	5	1.74	4.84791666666667	0	0	7	14	30	60
20091897	statin	70.5818972991423	91.7	Female	White	Married	Medicare	5.7	145	8.4	4.6	141	130	3.5	64	12	33	29.4	1.1	96.5769230769231	89.6	37.2371428571429	15.5	118.444444444444	54.8703703703704	1755	3	13	43	36	No	No	No	No	Yes	No	No	No	No	No	4	3.15	7.12291666666667	0	0	7	14	30	60
20095368	non-statin	56.2042025104816	70	Female	White	Other	Other	5.9	194	13.5	3.9	141	101	0.8	15	9	24	28.7	1	96.5	84.1875	36.6044444444444	17.9411764705882	118.014705882353	67.4852941176471	1910	3	14	25	20	Yes	No	No	No	Yes	No	No	No	No	No	1	1.13	4.97916666666667	0	0	7	14	30	60
20098892	statin	85.2965214387538	61.2	Female	White	Married	Medicare	8	228	10.9	3.9	131	143	0.8	13	16	26	62.6	1.8	97.7708333333333	86.2291666666667	36.33	20	97.2788461538462	48.2307692307692	1465	3	3	94	43	Yes	No	Yes	Yes	Yes	No	No	Yes	No	Yes	5	10.45	23.2881944444444	0	0	7	14	30	60
20099105	statin	80.2042994781542	77.9	Male	Other	Married	Other	11.4	293	7.6	5.1	149	119	3.2	79	12	19	31.2	1.4	96.0833333333333	84.3333333333333	36.43875	31.875	98.2916666666667	56.9166666666667	695	7	10	69	40	Yes	No	Yes	No	Yes	Yes	No	No	No	Yes	6	2.04	8.10277777777778	0	0	7	14	30	60
20099155	statin	65.5134108192498	113	Male	Other	Married	Other	2.9	21	7.4	4.3	140	123	1.3	14	16	27	41.2	1.5	98.48	106.16	36.6814285714286	27.88	150.24	85.96	3060	5	14	39	26	No	No	No	No	No	Yes	Yes	No	No	Yes	9	3.14	28.5263888888889	0	1	7	14	28	28
20101264	non-statin	35.0595419536149	137	Male	White	Other	Other	9.5	292	12.9	4.4	143	102	0.6	6	19	23	25.9	1.4	95.2666666666667	100.935483870968	37.9725	19.2678571428571	115.870967741935	65.7096774193548	900	2	7	46	42	No	No	No	No	No	No	No	No	No	No	6	7.72	46.9305555555556	0	0	7	14	30	60
20101651	non-statin	78.0912323579678	81.2	Male	White	Married	Medicare	10.1	177	11.4	4	139	157	1.6	48	9	38	33.8	2.5	97.2352941176471	71.5428571428571	35.99	18.8	95.0294117647059	58.2941176470588	3046	2	14	66	29	Yes	No	No	No	No	Yes	No	No	No	No	7	1.89	5.00902777777778	0	0	7	14	30	60
20101669	statin	63.2310825577441	76	Female	Other	Other	Other	15.1	263	8.2	3.8	143	116	0.3	9	15	24	33.5	2	98.4166666666667	87.875	37.1914285714286	18.5416666666667	127.363636363636	44.6818181818182	3955	2	14	41	29	Yes	No	No	No	Yes	No	No	Yes	No	No	5	1.13	11.9472222222222	0	0	7	14	30	60
20103583	non-statin	76.7150890520684	49	Female	White	Other	Medicare	4.8	190	10.7	5.2	134	128	0.8	30	15	19	40.1	1.3	96.4186046511628	104.577777777778	36.642	20.2	94.7857142857143	58.7142857142857	900	3	14	66	35	Yes	No	Yes	No	No	Yes	No	No	No	No	9	4.62	6.81944444444444	0	1	7	7	7	7
20105320	non-statin	81.3606284782875	50	Female	White	Other	Medicare	12.8	316	12.1	3.8	138	86	0.9	36	13	27	24.1	1	91.9583333333333	97.6666666666667	36.35	23.5	97.1304347826087	57.7391304347826	984	2	14	42	36	No	No	Yes	No	Yes	No	No	No	No	Yes	7	5.77	9.87569444444444	0	0	7	14	30	60
20105670	statin	83.3512796538551	62.6	Female	Other	Other	Other	27.5	129	11.3	4.4	136	129	0.6	9	15	27	30.1	1.2	98.8214285714286	82.1785714285714	36.6179166666667	18.7321428571429	117.206896551724	53.2413793103448	2745	2	14	39	38	Yes	No	Yes	Yes	No	No	No	No	No	No	5	1.08	5.49375	0	0	7	14	30	60
20106183	non-statin	63.7189297324331	60.5	Female	White	Married	Other	7.5	635	9.4	4.2	139	99	0.6	14	11	29	32	2.6	99.6896551724138	76.7142857142857	37.056	13.1	96.4354838709677	59.0322580645161	1995	6	3	78	36	Yes	No	Yes	No	No	No	No	No	No	No	3	5.01	11.1375	0	0	7	14	30	60
20108899	non-statin	68.9917473285596	56.3	Male	Other	Other	Other	3.6	262	9	4.2	135	77	1.6	25	19	10	46.9	1.8	94.9130434782609	125.304347826087	37.1892307692308	29	101.25	53.6538461538462	838	5	4	138	57	No	No	Yes	Yes	No	Yes	No	No	Yes	No	7	1.45	1.35277777777778	0	1	1	1	1	1
20109446	statin	60.9116919588778	72	Female	White	Married	Other	8.6	377	9.6	4.4	135	125	0.7	12	11	28	33.4	1.3	90.8076923076923	77.3846153846154	37.2907142857143	21.7692307692308	110.277777777778	61.6296296296296	450	4	10	53	46	Yes	No	Yes	No	No	No	No	Yes	No	Yes	5	7.9	8.72361111111111	0	0	7	14	30	60
20109974	statin	78.3167249385339	75	Male	Other	Married	Medicare	6.6	158	12	4.7	140	126	1.2	21	13	28	38.3	1.2	99.7142857142857	76.6428571428571	36.6383333333333	17.6153846153846	106.916666666667	56.1666666666667	670	6	15	23	38	Yes	No	Yes	No	Yes	No	No	Yes	No	No	6	4.25	12.8708333333333	0	0	7	14	30	60
20110813	statin	84.9993032017128	70.4	Male	White	Other	Medicare	6.1	150	10.3	4.7	140	124	4.7	80	14	18	29.7	1.3	98.6	98.88	36.9057142857143	14.12	155.32	58.04	2000	6	12	51	28	Yes	No	No	No	Yes	No	No	No	No	No	9	19.71	28.6375	0	0	7	14	30	31
20111671	statin	59.2214228283348	80.6	Female	White	Married	Other	5	186	8.3	4.1	140	134	4.1	92	14	23	49	1.3	98.6363636363636	75.1363636363636	37.44625	19.0454545454545	113.727272727273	55.7272727272727	551	2	14	46	36	Yes	No	No	No	No	Yes	No	Yes	No	No	8	1.04	6.86805555555556	0	0	7	14	28	28
20112244	statin	61.4917860395756	111.7	Male	White	Married	Other	13.9	262	13.8	3.2	140	142	0.8	13	9	30	45.7	1.1	94.12	82.962962962963	37.3971428571429	19.0416666666667	154.482142857143	80.9107142857143	4460	3	10	28	23	No	No	Yes	No	Yes	Yes	Yes	No	No	Yes	6	11.65	14.6319444444444	0	0	7	14	30	60
20113498	non-statin	56.6361079320925	136.4	Female	White	Married	Other	7.7	180	11.4	4.2	136	129	0.8	16	10	21	23.9	1.1	99.5882352941177	65.5588235294118	36.7614285714286	19.3	125.555555555556	64.3055555555556	1253	2	13	41	39	Yes	No	Yes	Yes	No	No	No	No	No	No	4	3.37	5.40972222222222	0	0	7	14	30	60
20113857	non-statin	87.3413357140988	62	Female	White	Other	Medicare	14.7	72	9.3	4	135	161	3.1	65	14	19	33.2	1.1	97.5833333333333	85.92	35.9733333333333	13.8	104.32	44.56	234	5	14	76	40	No	No	Yes	No	No	No	No	No	No	No	13	11.95	14.3715277777778	0	1	7	14	15	15
20116939	non-statin	91.6668618949141	55.2	Female	Other	Married	Medicare	9.2	310	9.4	4.5	142	81	1	11	16	20	24.4	1.2	95.64	98.1111111111111	37.6977777777778	27.6428571428571	128.76	61.12	2015	2	14	36	45	No	No	No	No	No	No	No	No	No	No	5	2.02	4.98611111111111	0	0	7	14	30	60
20117568	statin	56.6313165882712	119	Male	White	Married	Other	8.5	245	13.5	3.7	137	109	1	18	9	33	31.6	1.1	97.1875	77.84375	36.78	15.28125	115.6875	59.3125	5000	4	12	21	22	Yes	No	Yes	Yes	Yes	No	No	No	No	No	1	1.21	5.21041666666667	0	0	7	14	30	60
20118852	non-statin	76.1690555698535	91.1	Male	White	Married	Medicare	1.4	27	8.5	3.6	140	178	1.8	28	15	25	29.4	1.2	94.4615384615385	117.259259259259	37.7255555555556	35.5555555555556	116.75	51.3	1470	5	14	68	36	No	No	No	No	No	Yes	No	Yes	No	No	11	2.68	2.01180555555556	1	1	3	3	3	3
20120739	statin	76.9142625528645	88.9	Male	White	Married	Other	19	350	11.2	4.3	132	138	0.7	16	14	19	24.6	1.4	95	102.76	36.4114285714286	26.64	99.9767441860465	63.906976744186	1035	2	14	39	41	Yes	No	No	No	No	No	Yes	Yes	No	No	8	3.85	63.7090277777778	0	0	7	14	30	60
20126763	non-statin	64.6174713538482	105.4	Male	Other	Married	Other	6.8	24	8.3	4.3	142	155	2	43	12	25	24.5	1.1	97.6486486486486	96.9189189189189	36.9533333333333	21.6842105263158	162.78125	89.375	3665	6	13	32	27	No	No	No	No	No	Yes	No	No	No	No	9	3.5	17.7131944444444	0	0	7	14	30	60
20127009	non-statin	53.2965214387538	64.5	Female	Other	Married	Other	11.1	200	7.7	3.5	133	127	0.4	7	9	24	23.6	1.8	96.4285714285714	89.4	36.8028571428571	16.2	103.662162162162	52.8378378378378	2480	2	14	42	24	No	No	Yes	No	No	No	No	No	No	No	1	2.13	4.51041666666667	0	0	7	14	30	60
20127907	statin	81.7712485451046	62	Male	Other	Married	Other	9.3	156	6.2	4.2	142	61	4.6	44	18	14	28.7	1.5	99.4782608695652	113.178571428571	37.8333333333333	21.0833333333333	114.953125	67.59375	85	3	14	90	56	Yes	No	Yes	Yes	No	No	No	Yes	No	Yes	9	10.95	22.0069444444444	0	0	7	14	30	60
20128810	non-statin	67.3167851725705	45.8	Female	White	Married	Medicare	6.5	125	10	3	143	108	0.8	16	14	19	30.3	1.5	94.875	80.5	36.76	17.59375	99.15625	49	570	2	13	38	37	No	No	No	No	No	No	No	No	No	No	3	6.9	13.8270833333333	0	0	7	14	30	60
20134597	non-statin	40.4388395608634	141	Male	Other	Other	Other	16.6	119	9.4	3.7	135	167	1.1	26	15	21	29.5	1.2	95.2	111.576923076923	37.2057142857143	19.04	112.541666666667	65.9166666666667	5975	3	14	53	29	Yes	No	No	No	No	Yes	No	No	No	No	6	1.17	65.5666666666667	0	0	7	14	30	60
20137371	statin	80.9944491141033	70.2	Male	White	Married	Medicare	12.6	187	10.6	4.1	137	122	1.6	43	15	26	41.9	1.9	98.425	62.875	37.36	22.3292682926829	94.1538461538462	42.025641025641	161	4	13	85	51	No	No	Yes	No	No	Yes	No	No	No	No	9	6.88	15.3479166666667	0	0	7	14	30	60
20139665	statin	67.1042051114969	87	Male	Other	Married	Medicare	10.8	110	9.6	4.5	139	85	1.2	18	13	21	26.2	1.4	95.5357142857143	90.1724137931034	36.9842857142857	18.0666666666667	101.125	58.140625	1720	3	10	34	24	Yes	No	Yes	Yes	Yes	No	No	No	No	No	3	3.13	5.32291666666667	0	0	7	14	30	60
20140272	non-statin	64.5183739669711	72	Male	Other	Other	Other	4.2	73	8.2	4.9	136	117	2.6	61	15	18	34.8	1.3	97.2911392405063	90.3866666666667	36.6433333333333	19.2368421052632	121.285714285714	70.5142857142857	290	7	11	92	48	No	No	Yes	No	No	Yes	Yes	No	No	No	6	2.47	4.94930555555556	0	0	7	14	30	60
20145464	non-statin	81.5730789449187	62.5	Male	White	Other	Medicare	15.2	230	11.9	4.3	143	125	1.6	36	14	23	26.7	1.1	97.8846153846154	87.1923076923077	36.6985714285714	17.8269230769231	118.925925925926	49.962962962963	1210	2	14	43	37	No	No	No	No	No	No	No	No	No	No	9	1.1	6.27083333333333	0	0	7	14	30	60
20146507	statin	65.8324893723431	85.5	Female	White	Other	Medicare	16.8	351	9.6	5.4	142	145	1.1	24	15	24	32.2	2.7	97.36	68.08	37.2628571428571	19.6153846153846	147.72	42.48	1335	2	14	39	35	No	No	No	No	Yes	Yes	No	No	No	No	8	2.84	14.2916666666667	0	0	7	14	30	60
20147455	statin	80.3492606728324	73.4	Male	White	Other	Medicare	11.6	113	13.4	4.3	137	116	1.2	35	13	27	32.5	1.7	93.2424242424242	83.2424242424242	37.07	18.9393939393939	101.133333333333	52.8333333333333	2120	2	12	55	42	Yes	No	No	No	Yes	No	No	Yes	No	No	6	3.48	3.74166666666667	0	0	7	14	30	60
20149192	non-statin	74.4416926159764	68	Male	White	Other	Medicare	16.6	233	9.7	4	132	143	3.4	136	29	21	36.7	1.9	98.304347826087	90.4545454545455	37.039	18.72	112.652173913043	42.9782608695652	2415	3	14	67	43	Yes	No	Yes	No	No	No	Yes	No	No	No	6	5.45	13.6888888888889	0	0	7	14	30	60
20154671	statin	57.4380657208098	111	Male	Other	Married	Other	5.6	224	13.1	3.8	136	110	1	15	16	25	32.3	1.1	99.3333333333333	74.1333333333333	36.98	17.75	106.8	56.7333333333333	3005	2	14	20	31	Yes	No	Yes	No	Yes	No	Yes	Yes	No	No	3	3.15	6.59375	0	0	7	14	30	60
20156023	non-statin	69.6821713792195	57	Female	White	Other	Medicare	8.5	256	9.3	3.8	134	90	0.6	15	14	26	23.6	1	97.16	93.8	37.3642857142857	21.125	110.636363636364	48.5454545454545	1755	2	14	35	28	No	No	No	No	No	No	No	No	No	No	6	1.51	5.43263888888889	0	0	7	14	30	39
20156152	statin	75.1505757369999	90.6	Male	White	Other	Medicare	5.6	316	10	4	138	105	0.8	14	14	24	29.5	1.1	97.0416666666667	84.3478260869565	36.8863636363636	16.7916666666667	108.875	57.7916666666667	2390	4	14	22	29	Yes	No	Yes	No	Yes	No	No	Yes	No	No	3	2.58	12.4902777777778	0	0	7	14	30	60
20159565	non-statin	38.3688365065719	78.8	Female	Other	Other	Other	9.5	238	8.1	3.2	135	93	0.5	7	14	27	55.1	1.5	99.3333333333333	112.375	37.9866666666667	28.125	123.363636363636	73.8636363636364	975	2	14	41	33	No	No	No	No	No	No	No	No	No	No	0	1.86	5.0875	0	0	7	14	30	60
20161015	non-statin	70.6716608440431	63.5	Male	Other	Married	Medicare	5.7	213	8.7	4	136	104	0.8	9	9	28	51.1	1.4	97.0338983050847	111.271186440678	37.1893333333333	21.0172413793103	98.3859649122807	60.2456140350877	684	4	14	71	34	Yes	No	No	No	Yes	Yes	No	No	No	No	4	7.49	48.4111111111111	0	0	7	14	30	60
20163123	statin	65.3367249963342	56.4	Male	Other	Married	Medicare	4.7	142	12.7	3.6	148	120	1.1	22	10	26	28.3	1	95.9285714285714	67.4285714285714	36.7066666666667	15.8571428571429	118.555555555556	74.7777777777778	775	2	13	33	25	No	No	No	No	Yes	Yes	No	No	No	No	4	3.64	3.69097222222222	0	0	7	14	30	60
20164290	statin	68.9152027970496	78.9	Male	White	Other	Medicare	13.4	265	8.5	4.2	137	150	1.3	29	13	30	45.7	3.3	99.4230769230769	76.84	36.73625	15.76	101.24	49.36	3005	3	14	35	27	Yes	No	Yes	No	Yes	Yes	No	Yes	No	Yes	6	1.16	13.0604166666667	0	0	7	14	30	60
20165123	statin	71.7111989372039	78.8	Male	Other	Married	Medicare	8.5	325	13.5	4.6	137	120	0.8	28	10	31	35.3	1	97.9555555555555	77.4418604651163	36.3378571428571	14.5444444444444	113.883720930233	53.953488372093	1695	2	14	43	33	Yes	No	Yes	No	Yes	No	No	No	No	No	5	3.51	24.99375	0	0	7	14	30	60
20165317	non-statin	88.88154398697	82.8	Male	White	Other	Medicare	17	217	11	4.7	140	107	1	28	12	20	30.5	1.3	93.5416666666667	135.625	36.9975	27.1666666666667	98.304347826087	63.1304347826087	840	2	13	53	38	No	No	No	No	No	No	No	Yes	No	No	7	2.25	6.95833333333333	0	1	7	7	7	7
20166063	non-statin	80.6955045482782	45.4	Male	White	Married	Medicare	10.3	289	9.4	6.2	135	122	5.2	47	18	25	32.2	1.2	95.1071428571429	66.9310344827586	35.99	22.0689655172414	95.16	50.36	1310	2	14	51	36	No	No	No	No	No	Yes	No	No	No	No	9	4.17	4.41319444444444	0	1	5	5	5	5
20167242	statin	57.8213941411144	78.3	Male	White	Other	Other	24.4	192	10.8	4.7	139	179	1	14	15	21	44.6	1.1	96.3684210526316	90.4210526315789	36.9066666666667	21.7894736842105	104.05	54.075	2865	3	14	47	39	Yes	No	Yes	Yes	No	No	No	Yes	No	No	3	2.92	15.5444444444444	0	0	7	14	30	60
20170028	non-statin	91.6045782278903	64.5	Male	Other	Married	Medicare	10.6	183	9.3	4	141	83	0.8	18	15	26	31.2	1.4	95.3448275862069	92.3103448275862	36.675	19.8965517241379	107	66.25	727	2	14	60	34	No	No	Yes	Yes	No	No	No	No	No	Yes	5	8.81	8.97430555555556	0	1	7	9	9	9
20174128	non-statin	83.5569832999612	53.4	Female	White	Married	Medicare	20.4	352	10.3	3.5	135	168	0.7	17	15	23	30.8	1.1	97.4444444444444	63.2222222222222	35.9066666666667	20.1071428571429	130.08	43.72	1657	3	14	57	29	Yes	No	No	Yes	Yes	No	No	No	No	Yes	5	16.16	19.8034722222222	0	0	7	14	24	24
20174788	statin	79.5453880197543	58.6	Female	White	Married	Medicare	12	324	11.7	4.2	137	137	0.9	19	15	26	32.5	1.1	96.5769230769231	65.3461538461538	36.7857142857143	17.5769230769231	121.115384615385	51.4230769230769	650	2	14	42	36	Yes	No	Yes	No	Yes	No	No	No	No	Yes	4	7.26	21.5388888888889	0	0	7	14	30	60
20175164	statin	88.7627838376869	53.2	Female	Other	Other	Medicare	12	166	8	3.1	140	92	1.3	51	7	23	29.1	1.1	95.3214285714286	57.5	36.978	18.6071428571429	105.235294117647	54.9705882352941	620	4	14	53	36	Yes	No	Yes	No	No	No	No	No	No	No	9	4.88	29.1701388888889	0	1	7	14	29	29
20176714	statin	62.6970093344504	52	Female	White	Married	Other	8.5	259	16	3.1	141	123	0.6	16	13	21	25.6	1.2	99.7647058823529	57.0740740740741	37.05	15.1018518518519	102.214285714286	51.6607142857143	2720	3	11	45	34	No	No	Yes	Yes	No	No	No	Yes	No	No	2	7	9.93402777777778	0	0	7	14	30	60
20182310	non-statin	64.1023562612064	70.2	Male	White	Married	Other	10.6	144	11.9	4.2	138	101	0.8	19	16	22	25.1	1.5	98.5333333333333	110.244444444444	36.8871428571429	23.9666666666667	96.4098360655738	70.4672131147541	600	2	11	81	43	No	No	Yes	Yes	No	No	No	No	No	No	9	2.07	6.49791666666667	0	1	7	7	7	7
20185601	statin	68.7694346792294	87.3	Female	White	Married	Medicare	8.9	130	7.3	4.3	135	118	0.7	22	13	22	26.3	1.2	99.46875	82.5333333333333	37.13	16.2068965517241	109.633333333333	58.8333333333333	875	4	14	46	33	Yes	No	Yes	Yes	No	No	No	Yes	No	No	4	7.35	9.72013888888889	0	0	7	14	30	60
20186941	statin	76.9200768105652	133.3	Male	White	Other	Medicare	9.8	342	8.8	4.2	136	119	1.4	21	12	24	56	1.3	99.4166666666667	120.791666666667	37.3414285714286	23.86	120.653846153846	62.6923076923077	3260	2	14	67	46	Yes	No	Yes	Yes	Yes	Yes	No	Yes	No	No	6	4.7	8.51805555555556	0	0	7	14	30	60
20188386	non-statin	62.1443335286376	49.2	Female	White	Married	Other	2.7	112	11.5	2.7	135	125	0.6	16	8	40	27.4	1.2	95.3333333333333	95.9583333333333	36.7614285714286	23.5	128.391304347826	59.9130434782609	1645	2	12	43	24	No	No	No	No	Yes	No	No	No	No	No	5	1.95	10.0041666666667	0	0	7	14	30	60
20191925	non-statin	64.9443491499396	66.6	Female	White	Married	Medicare	14.8	281	13.7	2.8	139	137	0.1	6	13	25	36.9	0.9	96.7826086956522	96.92	36.7942857142857	13.8461538461538	123.217391304348	67.5652173913043	885	3	11	34	41	No	No	No	Yes	Yes	No	No	No	No	Yes	2	5.91	5.91319444444444	0	0	7	14	30	60
20192221	non-statin	60.7450007270674	171.4	Male	White	Married	Other	22.4	107	12.1	4.1	137	136	0.7	12	15	24	27.4	1.1	95.4838709677419	85.3870967741936	37.2614285714286	19.1612903225806	111.827586206897	61.8620689655172	2830	4	14	42	26	Yes	No	Yes	No	Yes	No	No	No	No	No	5	2.59	8.71666666666667	0	0	7	14	30	60
20193369	statin	69.4203131074739	72.7	Female	White	Married	Other	10.3	177	12	3.8	145	104	0.7	14	15	23	25.9	1.3	94.7142857142857	78.1904761904762	36.7614285714286	10.8571428571429	119.166666666667	72.4444444444444	800	2	11	39	27	No	No	No	No	Yes	No	No	No	No	Yes	3	2.58	3.57291666666667	0	0	7	14	30	60
20196570	statin	69.6531590318504	87.5	Male	Other	Married	Medicare	9.8	211	12	3.6	145	112	0.6	22	10	29	29	1.8	100	103	37.47	16.86	108.833333333333	66.0416666666667	545	3	11	68	45	Yes	No	Yes	Yes	Yes	No	No	Yes	No	Yes	7	15.18	15.1888888888889	0	0	7	14	30	30
20199552	non-statin	41.985647871822	70	Male	Other	Other	Other	8.5	205	10.3	4.1	142	150	0.8	7	16	19	34.9	1.3	99.2758620689655	102.137931034483	37.8325	16.3103448275862	142.12	90.68	4680	2	11	44	25	Yes	No	No	No	Yes	No	No	No	No	No	6	3.38	8.56944444444444	0	0	7	14	30	60
20201189	statin	71.8119255330864	86.4	Male	White	Married	Medicare	16.1	195	12.8	4.4	139	155	1	19	13	26	38.2	1.2	98.1538461538462	84.96	36.5681818181818	15.2241379310345	119.862068965517	63.2068965517241	1875	2	14	37	37	Yes	No	Yes	No	Yes	No	No	Yes	No	No	5	1.02	10.0548611111111	0	0	7	14	30	60
20203234	statin	58.8816072631297	102	Male	White	Other	Other	16.7	321	14	3.8	136	140	1	20	17	19	26.7	1.4	94.5142857142857	88.5714285714286	37.388	22.5142857142857	133.645161290323	77.5161290322581	3500	2	13	28	27	No	No	No	No	Yes	No	No	No	No	No	2	2.75	3.67708333333333	0	0	7	14	30	60
20204785	statin	66.702102989251	99	Male	White	Married	Medicare	5.7	159	12.6	4.2	141	166	1.2	20	15	24	28.2	1.2	98.1388888888889	80.2222222222222	36.73625	15.3888888888889	117.230769230769	55.025641025641	2050	3	14	37	18	Yes	No	Yes	No	Yes	Yes	No	Yes	No	No	3	4.15	8.28125	0	0	7	14	30	60
20207917	non-statin	54.6932257699461	60	Male	White	Married	Other	16.5	263	8.6	4.5	140	162	0.2	21	11	36	134.5	1.4	95.2083333333333	91.3333333333333	36.925	23.7291666666667	108.913043478261	67.8260869565217	1235	2	14	38	47	No	No	Yes	No	No	Yes	No	No	No	No	3	3.98	25.9666666666667	0	0	7	14	30	60
20207994	statin	86.8200918842849	66	Male	White	Other	Medicare	6	161	11.3	4.4	145	114	2.2	68	13	31	29.5	1	96.8666666666667	68	36.19375	20.1590909090909	128.931818181818	58.0681818181818	1584	5	14	52	29	Yes	No	No	No	No	Yes	No	Yes	No	No	10	1.38	7.26388888888889	0	0	7	14	30	60
20210268	non-statin	82.3627200139451	71.9	Male	White	Married	Medicare	9.7	267	8.7	3.8	132	102	1.9	10	12	23	51.8	4.7	98.5357142857143	72.5357142857143	36.85	18.0357142857143	96.1724137931034	57.1379310344828	2300	2	14	35	27	No	No	No	No	Yes	No	No	No	No	Yes	4	1.97	4.90625	0	0	7	14	30	60
20214994	non-statin	75.1497381644681	93	Female	Other	Married	Medicare	2.5	92	10	3.7	142	96	0.7	9	9	26	60.4	2.4	99.25	115.408163265306	35.896875	18.9603174603175	103.015	70.035	185	5	3	124	57	No	No	Yes	No	No	No	No	No	No	Yes	8	12.91	23.2395833333333	0	0	7	14	30	60
20218150	non-statin	54.4194822276129	64.5	Female	White	Married	Other	7.6	417	11.6	3.7	141	111	0.4	12	15	27	39.2	1	99.36	77.52	36.825	14.1346153846154	131.44	71.6	1355	4	15	20	32	No	No	No	No	No	No	No	No	No	Yes	1	6.03	11.0465277777778	0	0	7	14	30	60
20219809	statin	76.5214008794169	92	Male	White	Other	Medicare	7.8	122	15.4	4.5	141	97	0.9	16	14	29	30.9	1.1	97.0740740740741	70.7037037037037	36.7457142857143	16.2857142857143	110	46.6666666666667	852	2	14	34	31	Yes	No	Yes	Yes	No	No	No	No	Yes	No	7	2.17	6.20486111111111	0	0	7	14	30	60
20220052	non-statin	61.8019796920033	61.4	Male	White	Other	Other	12.4	195	12.7	3.6	136	103	0.8	13	11	26	30.3	1.1	95.1612903225806	88.9032258064516	37.91625	19.8709677419355	120.827586206897	75.1379310344828	1815	2	13	41	42	No	No	No	Yes	Yes	No	No	No	No	Yes	2	12.9	14.4388888888889	0	1	7	14	15	15
20224691	non-statin	63.5641617216956	53	Female	White	Married	Other	4.9	187	12.2	4.3	148	83	0.6	18	15	24	30.2	1	97.5357142857143	67.7241379310345	36.445	14.6551724137931	107.604651162791	64.3720930232558	757	3	14	37	24	Yes	No	Yes	No	No	No	No	No	No	No	2	4.33	8.49652777777778	0	0	7	14	30	60
20226477	statin	64.0373268499607	100	Male	White	Married	Other	6.7	153	16.7	4.8	141	108	0.9	18	14	28	30.3	1.2	97.6486486486486	77.5675675675676	37.225	19.8026315789474	112.378378378378	51.4324324324324	3085	7	15	34	22	Yes	No	Yes	Yes	No	Yes	No	Yes	No	No	5	3.21	6.03333333333333	0	0	7	14	30	60
20226930	non-statin	81.1020061888952	61	Female	White	Other	Medicare	5.3	286	8.7	4.6	139	112	0.4	10	8	33	35.4	1.1	97.2857142857143	87.962962962963	37.0557142857143	18.7678571428571	113.5	57.8461538461538	735	4	13	58	54	No	No	Yes	No	No	No	No	No	No	Yes	4	18.22	18.3055555555556	0	0	7	14	30	60
20227834	non-statin	30.6911285303078	52.3	Female	Other	Married	Other	14	269	12.7	4.4	138	97	0.7	13	13	26	29	1	97.6774193548387	56.53125	36.87	14.5161290322581	124.444444444444	68.25	1852	2	14	27	18	No	No	No	No	No	No	No	No	No	No	1	1.27	6.13333333333333	0	0	7	14	30	60
20231355	non-statin	81.8693773199991	66.8	Male	White	Other	Other	14.5	301	8.5	3.5	140	114	0.7	14	12	26	34.6	1.3	96.5454545454545	106.681818181818	37.2142857142857	24.0769230769231	139.294117647059	65	1550	2	14	27	33	No	No	No	No	Yes	No	No	No	No	No	7	1.96	14.9868055555556	0	0	7	14	30	60
20231955	statin	57.9677022357779	149	Male	White	Other	Other	5.8	228	11.9	3.7	137	118	1.1	16	12	26	34.1	1.5	96.375	73.5833333333333	36.2583333333333	18.2391304347826	111.666666666667	64.0416666666667	1310	5	3	67	37	Yes	No	Yes	No	Yes	Yes	No	No	No	No	3	6.2	8.10416666666667	0	0	7	14	30	60
20233752	non-statin	26.517413872933	107.2	Male	Other	Other	Other	12	299	11	3.3	139	94	0.7	5	13	26	26.2	1.1	98.6666666666667	106.777777777778	37.5014285714286	21.8571428571429	132.6	74.2	3970	2	8	41	36	No	No	No	Yes	No	No	No	No	No	No	0	2.17	3.03472222222222	0	0	7	14	30	60
20235895	statin	75.9872346432107	64.2	Male	White	Other	Medicare	12.5	255	11	3.9	130	87	1.3	25	15	27	28.5	1.5	95.125	107.090909090909	36.5466666666667	18.25	130.638888888889	69.8611111111111	872	2	14	48	34	Yes	No	No	No	No	No	No	Yes	Yes	No	5	2.65	16.4763888888889	0	0	7	14	30	60
20236147	non-statin	85.159489005463	82.3	Male	White	Married	Other	9.2	355	10.9	4.2	136	118	0.9	14	17	23	42.7	1.2	94.4615384615385	81.5	36.8514285714286	23.1153846153846	126.76	70.4	925	3	11	32	36	Yes	No	No	No	No	No	No	No	No	No	6	1.7	10.2791666666667	0	0	7	14	30	60
20236333	non-statin	40.0594284063717	60.7	Female	White	Other	Other	18.8	195	8.9	5.6	136	96	4.7	93	19	9	35.8	1.4	100	85.1923076923077	36.34625	15.8	107.259259259259	63.3333333333333	1650	5	14	77	24	No	No	No	No	Yes	No	No	No	No	No	1	3.41	11.5520833333333	0	0	7	14	30	60
20240060	non-statin	50.4837679158232	127.9	Male	White	Married	Other	5.5	160	11.6	4.7	135	100	1.1	31	10	27	32.2	1.2	95.4090909090909	90.7272727272727	37.24	20.4090909090909	111	55.6818181818182	3690	2	14	31	24	No	No	No	No	Yes	No	No	No	No	No	3	1.11	4.03680555555556	0	0	7	14	30	60
20240151	non-statin	80.7428008918288	63	Female	White	Other	Medicare	6.8	197	11.2	4.1	141	119	0.5	16	15	23	25	1	95.4444444444444	64	36.1285714285714	15.3703703703704	123.346153846154	51.9807692307692	885	2	14	37	30	No	No	No	No	Yes	No	No	No	No	No	6	3.72	5.20486111111111	0	0	7	14	30	60
20240443	statin	75.0015971146071	78.5	Male	White	Married	Medicare	5.9	113	12.9	4.2	140	158	1.1	21	12	27	37.4	1.3	99.3448275862069	80.5172413793103	36.5796	16.4642857142857	115.133333333333	55.8	1950	4	14	27	23	Yes	No	Yes	No	No	Yes	No	Yes	No	No	5	1.44	10.1854166666667	0	0	7	14	30	60
20240670	non-statin	42.273978774499	43	Female	Other	Married	Medicare	18.7	314	11.5	3	140	129	0.7	10	20	9	23.3	1.1	98.5833333333333	103.041666666667	36.87	18.4347826086957	121.863636363636	68.5454545454545	4600	2	14	31	21	No	No	No	No	No	Yes	No	No	No	No	3	2.02	4.88402777777778	0	0	7	14	30	60
20244201	non-statin	61.7696514304975	126.8	Male	White	Other	Other	17.5	219	10.7	3.8	136	115	0.8	16	13	25	29.9	1.1	95.9545454545455	85	36.6525	15.3636363636364	116.607142857143	66.4642857142857	695	3	14	39	31	No	No	No	No	Yes	Yes	No	No	No	Yes	4	3.34	8.61666666666667	0	0	7	14	30	60
20248182	statin	80.1627060506002	104	Male	Other	Married	Medicare	5.3	203	14.1	4	140	140	1.7	37	16	25	32	1.3	97.125	81.5161290322581	36.53	16.75	120.25	48.875	1030	5	14	45	42	Yes	No	Yes	Yes	No	Yes	No	No	No	Yes	9	3.36	7.20972222222222	0	0	7	14	30	60
20252070	statin	76.8092123395813	62.1	Female	Other	Other	Other	15.5	317	11.5	3.6	136	104	0.8	18	20	22	25.8	1.1	97.8214285714286	69.6428571428571	36.73	22.9285714285714	108.851851851852	58.0740740740741	1690	3	14	30	30	Yes	No	Yes	No	Yes	No	No	No	No	No	4	2.08	3.25694444444444	0	0	7	14	30	60
20253357	non-statin	48.6292802671471	63	Male	Other	Married	Other	7.5	315	10.1	3.5	137	99	1.1	18	19	19	33.2	1.3	99.4347826086957	110.652173913043	36.5590909090909	15.0454545454545	107.916666666667	66.7291666666667	1290	5	3	117	52	Yes	No	Yes	Yes	Yes	No	No	Yes	No	Yes	3	2.47	11.7958333333333	0	0	7	14	30	60
20255527	statin	67.2619296855844	75	Male	White	Other	Medicare	8.6	163	14	3.5	141	170	1	18	16	31	30.5	1.2	97.68	90.5833333333333	37.3711111111111	21.36	111.958333333333	57.4166666666667	885	8	14	58	48	Yes	No	Yes	Yes	Yes	Yes	No	No	Yes	No	5	1.93	12.8451388888889	0	0	7	14	30	60
20260901	non-statin	62.2408924159264	95	Female	White	Other	Other	5.3	329	9.9	2.9	142	104	1.1	9	14	24	33.3	1.3	97.1818181818182	114.130434782609	38.1833333333333	23	132.347826086957	67.9565217391304	2800	2	8	42	26	Yes	No	No	No	Yes	Yes	No	No	No	No	12	3.9	21.6048611111111	0	0	7	14	22	22
20262702	non-statin	75.941491455589	85.2	Male	White	Other	Medicare	13.7	96	17.2	4.6	147	112	1.3	19	16	20	33.1	1.7	94.2307692307692	94.1153846153846	36.8728571428571	20.8846153846154	133.923076923077	85.8461538461538	1445	9	3	92	32	No	No	No	No	No	No	No	No	No	No	7	9.88	17.9763888888889	0	0	7	14	30	60
20264011	statin	78.1877618127159	75	Female	White	Married	Medicare	11.5	199	9	4.6	141	152	1	19	14	22	39.7	1.8	95.8064516129032	96.0967741935484	37.1933333333333	15.4516129032258	105.185185185185	63.5925925925926	771	2	14	31	34	Yes	No	No	No	No	No	No	Yes	No	Yes	6	2.55	7.65972222222222	0	0	7	14	30	60
20265051	statin	37.4596096560636	62.7	Female	White	Other	Medicare	18.3	494	9.9	4	144	114	0.6	10	15	28	27.3	1.5	96.4230769230769	83.1538461538462	36.92	22.6923076923077	120.56	67.12	1450	2	14	30	25	No	No	No	No	No	No	No	No	No	Yes	0	7.21	12.8375	0	0	7	14	30	60
20268396	statin	84.613374830934	53.2	Female	Other	Other	Medicare	15.6	128	10.7	2.6	142	146	0.7	8	16	13	37.9	1.5	95.9583333333333	108.208333333333	36.9285714285714	26	104.478260869565	63.3478260869565	1045	2	10	48	39	Yes	No	Yes	No	Yes	Yes	No	No	No	Yes	6	2.03	8.92777777777778	0	0	7	14	30	60
20268735	non-statin	93.6859219366886	54.8	Female	White	Other	Medicare	18.5	309	10.2	7.1	137	147	0.8	37	15	34	40.9	1.3	94.2727272727273	107.545454545455	37.122	25.1818181818182	111.741935483871	59.8064516129032	1850	2	14	55	43	No	No	No	No	Yes	Yes	No	No	No	Yes	7	7.01	17.9138888888889	0	0	7	14	30	60
20269227	statin	71.199219132642	78.7	Male	Other	Other	Medicare	6.2	169	11.1	4.8	139	167	1.6	42	17	25	137	1.2	98.2857142857143	68.8571428571429	37.15	18.6142857142857	107.708333333333	47.5416666666667	1445	7	14	43	30	Yes	No	Yes	Yes	No	Yes	No	Yes	No	No	11	3.17	13.8895833333333	0	0	7	14	30	60
20274215	statin	80.9492526720488	111.6	Female	Other	Other	Medicare	25.6	263	10.1	4.9	147	67	2	26	14	28	91.5	2.5	99.03125	71.2727272727273	36.1177777777778	15.7205882352941	96.3088235294118	41.0882352941176	124	3	7	81	56	No	No	No	Yes	No	Yes	No	No	No	No	8	3.9	3.98055555555556	0	0	7	14	30	60
20274784	non-statin	49.5622832107054	139	Male	White	Married	Medicare	5.8	151	9.8	4	133	167	0.7	11	12	38	24.5	1.4	96.0588235294118	92.1333333333333	36.256	20.875	114.916666666667	70.5	2215	4	9	51	32	No	No	No	Yes	No	Yes	No	No	No	No	3	1.35	3.31458333333333	0	0	7	14	30	60
20275492	non-statin	91.5460953133661	65.9	Female	Other	Other	Medicare	8.3	241	10.1	6.1	138	118	1.4	32	15	27	25.6	1	97.7083333333333	98.375	36.6116666666667	19.3478260869565	140.434782608696	73.0434782608696	575	4	6	58	45	Yes	No	No	No	No	No	No	No	No	No	5	1.32	3.27986111111111	0	0	7	14	30	60
20277982	non-statin	91.8637081715684	57.8	Female	White	Other	Medicare	5.6	163	12.1	3.9	144	91	1.3	20	12	30	35.6	3.5	93.6666666666667	74.5	36.7142857142857	18.9230769230769	141.285714285714	71.7142857142857	1880	4	7	56	30	No	No	No	Yes	No	Yes	No	Yes	Yes	No	9	10.25	10.2145833333333	0	0	7	14	30	60
20279118	statin	48.8554545114381	77.7	Female	Other	Married	Other	11.5	201	10.3	4.5	134	100	0.5	8	10	23	30.3	1.3	98.5333333333333	82.6666666666667	36.5	23.015625	108.935483870968	64.3548387096774	1875	4	3	89	48	Yes	No	Yes	No	Yes	No	No	Yes	No	No	1	1.22	4.15625	0	0	7	14	30	60
20281754	non-statin	60.9630201802275	91	Female	White	Other	Medicare	3.5	209	13.6	4.3	139	90	0.8	17	14	25	31.1	1.1	97.1923076923077	120.413793103448	37.5671428571429	30.8793103448276	116.730769230769	70.0384615384615	4735	3	14	108	45	Yes	No	Yes	No	Yes	No	No	No	No	Yes	7	8.49	78.0458333333333	0	1	7	14	30	60
20282245	statin	76.0581780177404	85.3	Female	Other	Married	Other	12.7	169	9.9	3.8	139	106	1.2	24	13	21	29.5	1.2	95.4347826086957	77.8695652173913	37.2416666666667	18.4782608695652	120.954545454545	71.2727272727273	1800	2	14	47	32	Yes	No	No	No	Yes	Yes	No	No	No	No	4	2.8	10.8104166666667	0	0	7	14	30	60
20285269	statin	81.1259324867713	61.2	Female	White	Married	Medicare	24	267	9.1	4	149	137	1.8	77	17	29	35.4	2.7	94.2222222222222	85.1851851851852	36.0083333333333	21.6296296296296	149.416666666667	66.4166666666667	2830	2	14	54	29	Yes	No	No	No	No	No	No	Yes	No	No	6	5.65	5.63958333333333	0	0	7	7	7	7
20287702	statin	55.100650542806	87	Male	White	Married	Other	13.3	175	8.9	5.4	141	113	2.2	24	18	20	38.3	1.5	98	79.1515151515152	36.45	17.7413793103448	109.878378378378	62.3108108108108	1485	3	8	75	35	Yes	No	Yes	No	Yes	No	No	Yes	No	Yes	4	3.06	6.98819444444444	0	0	7	14	30	60
20290742	statin	83.1387873580317	110	Male	White	Other	Medicare	9.4	214	15.6	5.2	140	93	1.4	34	16	23	30.2	1	98.4242424242424	82.0606060606061	36.7612903225806	18.1129032258065	111.769230769231	64.2820512820513	2600	6	3	68	35	Yes	No	Yes	Yes	No	No	No	Yes	No	No	8	12.31	22.0041666666667	0	0	7	14	30	60
20292176	non-statin	89.9140515055771	56	Female	Other	Other	Medicare	6.3	282	10	4.1	137	128	1	9	14	23	28	1.2	97.7916666666667	69.7241379310345	36.655	18.96	121.958333333333	59.375	125	2	14	44	33	Yes	No	No	No	Yes	Yes	No	No	No	No	5	2.82	2.79236111111111	0	0	7	14	30	60
20293742	statin	56.4911443037158	76.5	Female	Other	Other	Other	11.4	226	11.6	3.5	149	139	0.9	10	14	24	31.6	1.2	97	109.782608695652	38.2228571428571	22.4375	124.695652173913	57.5217391304348	1555	2	13	30	41	No	No	No	Yes	Yes	Yes	No	Yes	No	No	3	1.43	7.24722222222222	0	0	7	14	30	60
20294477	statin	70.34437783716	115	Male	White	Married	Other	9	239	13	3.2	137	137	1	8	21	20	28.4	1.5	94.1153846153846	101.807692307692	37.2528571428571	27.2307692307692	143.125	89.7083333333333	1575	2	13	38	33	Yes	No	No	No	No	Yes	Yes	Yes	No	Yes	8	15.01	35.6770833333333	0	0	7	14	30	60
20297457	statin	74.6152731917773	78.4	Male	White	Married	Other	19	321	13.4	5	136	139	2	64	19	26	27.9	1.2	98.5121951219512	91.6304347826087	36.5071428571429	19.2340425531915	100.765957446809	52.1489361702128	1145	7	3	102	57	Yes	No	Yes	Yes	No	Yes	No	Yes	Yes	No	9	5.04	17.0319444444444	0	0	7	14	30	60
20297853	non-statin	57.2559880389805	82.7	Female	Other	Other	Other	12.4	486	10.5	3.5	133	162	9.2	45	21	18	50	6.1	97.3529411764706	101	37.0183333333333	11.9090909090909	95.4255319148936	57.063829787234	551	4	13	76	37	No	No	Yes	Yes	No	No	No	Yes	No	No	4	5.86	10.0798611111111	0	0	7	14	30	60
20301412	statin	79.7735492267227	83.7	Male	Other	Other	Medicare	14.9	127	9.5	4.8	139	114	1.6	26	17	21	31.2	1.3	98.44	123.04	38.875	24.96	119.875	65.5	2605	2	10	41	35	Yes	No	No	No	No	Yes	No	No	No	Yes	8	2.58	4.73333333333333	0	0	7	14	30	60
20301734	non-statin	74.0575837390004	82.7	Male	White	Married	Medicare	9.9	193	10.2	4.9	136	167	1.4	32	16	20	33.2	1.9	94.125	79.8095238095238	37.0016666666667	17.75	142.939024390244	71.8048780487805	1065	3	13	46	33	No	No	Yes	Yes	No	No	No	Yes	No	Yes	9	22.5	23	0	1	7	14	23	23
20306825	statin	91.9829099610669	49.7	Female	Other	Other	Medicare	5.7	146	10.4	4.5	141	74	3.1	61	21	28	30.6	1	97.1176470588235	76.8823529411765	36.7785714285714	19.9705882352941	122.774193548387	60.2903225806452	0	3	12	79	32	Yes	No	No	No	No	Yes	No	No	No	No	9	1.44	4.60972222222222	0	0	7	14	27	27
20307295	statin	56.9036360367464	99.7	Male	Other	Married	Other	10.8	247	16.2	3.9	140	141	1.1	16	21	22	35.4	1	97.8333333333333	83.2	37.055	17.9516129032258	127.6875	74.25	3165	11	4	52	38	Yes	No	No	No	Yes	No	Yes	Yes	No	No	2	2.06	4.63125	0	0	7	14	30	60
20308229	non-statin	96.1013551745601	73.4	Male	White	Married	Medicare	7.3	140	11.5	4.1	132	90	0.9	20	11	23	30.3	1.4	97.5	60.0769230769231	36.822	13.7307692307692	98.9583333333333	43.9583333333333	985	2	15	40	27	Yes	No	No	No	No	No	No	No	No	No	7	1.44	4.42361111111111	0	0	7	14	30	60
20315410	non-statin	82.9939357558368	118.3	Male	White	Other	Medicare	0.7	63	7.2	4	146	123	1.9	40	12	26	31.9	1.7	93.5238095238095	82.2380952380952	36.4916666666667	19	117.285714285714	56.3809523809524	1450	4	14	68	31	No	No	No	No	No	Yes	No	No	No	No	11	2.44	3.76597222222222	0	0	7	14	30	60
20317121	statin	75.23349245158	79	Female	White	Married	Medicare	8.9	250	9.3	4.4	139	169	2.2	41	14	26	25.8	1.1	95.9655172413793	104.931034482759	37.84	25.0161290322581	145.821428571429	71.9642857142857	4545	2	14	38	39	Yes	No	No	Yes	No	Yes	No	No	No	No	8	1.4	7.46388888888889	0	0	7	14	30	60
20317489	non-statin	58.6288011327649	96.3	Female	White	Married	Other	20	275	10.4	6.6	121	100	4.4	66	18	16	22.9	1.4	95.219512195122	104.317073170732	36.695	18	96.780487804878	68.7560975609756	150	3	14	69	37	No	No	No	No	No	No	No	No	No	Yes	7	2.92	3.04722222222222	0	0	6	6	6	6
20318099	non-statin	37.4581437330135	46.8	Female	White	Other	Other	29.1	193	11.9	4.6	140	139	0.8	17	14	23	33.7	1.6	94.3396226415094	104.666666666667	37.6818181818182	23.2727272727273	100.203703703704	53.1666666666667	1600	2	14	62	40	No	No	Yes	No	No	Yes	No	No	No	No	4	11.02	19.3881944444444	0	0	7	14	30	60
20319583	non-statin	73.8477267583319	58.1	Male	White	Other	Medicare	11.1	125	9.7	3.3	140	76	0.2	11	16	24	44.2	3.3	98.75	84.4	36.8271428571429	24.08	98.8695652173913	51	1050	2	13	26	31	Yes	No	No	No	Yes	Yes	No	No	No	No	6	2.82	2.87569444444444	0	0	7	14	30	60
20321825	non-statin	81.3302348549424	55	Female	White	Other	Medicare	7.1	341	8.3	4.3	133	93	0.3	14	7	37	27.5	0.9	97.9545454545455	93.64	36.82	24.6346153846154	94.125	49.4166666666667	888	2	11	55	36	No	No	No	No	Yes	No	No	No	No	No	5	2.02	2.83402777777778	0	0	7	14	30	60
20323081	statin	69.5073976067009	93.4	Male	White	Married	Medicare	6.7	225	8.9	3.9	137	80	1	17	11	29	22.5	1.2	97.24	71.76	36.742	14.1346153846154	113.076923076923	56.1923076923077	1668	3	14	30	33	Yes	No	Yes	No	Yes	No	No	Yes	No	No	2	1.47	6.42708333333333	0	0	7	14	30	60
20325580	statin	67.9850014206715	90	Female	Other	Other	Medicare	11.7	649	10.8	4	138	152	1	6	13	33	27.8	1.3	99.3225806451613	69.34375	36.13	14.6363636363636	102.551724137931	51.3793103448276	2830	2	3	80	37	Yes	No	Yes	No	Yes	Yes	No	Yes	No	Yes	4	12.18	12.8576388888889	0	0	7	14	30	60
20330892	non-statin	91.8802116891753	67.8	Male	White	Married	Medicare	4.2	189	12.4	4.4	140	99	2.1	71	13	25	60.4	4	94.6666666666667	90.4166666666667	36.6316666666667	20.8333333333333	101.782608695652	63.8181818181818	825	2	14	52	35	No	No	No	No	No	No	No	Yes	No	No	7	1.26	8.29236111111111	0	0	7	14	30	41
20334898	statin	76.2268721833743	73.9	Male	White	Married	Medicare	15.6	151	11.9	4.1	141	163	1.2	22	19	36	39.7	2.1	94.3461538461538	115.769230769231	36.9263636363636	22.3461538461538	111.6	68	1830	4	12	67	31	Yes	No	No	No	No	No	No	No	No	No	6	1.99	6.95347222222222	0	0	7	14	30	60
20335588	non-statin	73.8280016324032	73	Male	White	Married	Medicare	20.5	299	12.2	4.4	129	105	2	58	22	12	110.2	3.4	97.5757575757576	108.342857142857	36.20125	22.4411764705882	100.135135135135	53.9189189189189	1200	2	14	62	39	No	No	No	No	Yes	No	No	Yes	No	No	7	1.79	3.26666666666667	0	1	4	4	4	4
20335935	non-statin	77.012667628586	83.5	Male	White	Married	Medicare	9.9	161	12.1	3.9	135	122	1.1	33	13	19	30.3	1.2	99.1470588235294	105.205882352941	36.0014285714286	16.9428571428571	113.25	69.3625	351	2	10	78	54	No	No	Yes	Yes	No	Yes	No	No	No	No	6	2.16	2.20069444444444	0	1	3	3	3	3
20336258	non-statin	69.0536060109918	69.8	Male	White	Married	Medicare	11.1	374	8.2	3.1	128	103	0.3	12	12	23	42.9	1.2	96.6923076923077	92.08	37.9425	23.48	106.64	51.72	1142	2	14	49	43	Yes	No	Yes	Yes	Yes	No	No	No	No	Yes	5	13.04	13.1256944444444	0	0	7	14	30	60
20340155	statin	75.007669952768	99.3	Female	White	Other	Medicare	6.8	236	10.6	5.1	138	123	1.7	58	18	27	28.8	1.8	96.8148148148148	87.5	36.6866666666667	24.5	78.6	62.0333333333333	5135	5	13	47	27	Yes	No	Yes	No	No	Yes	No	Yes	No	No	9	2.52	3.3375	0	1	4	4	4	4
20341263	statin	66.7900188246575	107.2	Male	Other	Married	Medicare	26.3	189	14.3	4.1	137	153	4	35	19	23	34.1	1.9	96.7407407407407	93.6666666666667	37.75	16.4	106.32	64.36	20	3	14	49	33	Yes	No	Yes	No	No	Yes	No	No	No	Yes	7	1.97	14.8430555555556	0	0	7	14	30	60
20347268	statin	64.6109194573582	102.2	Male	Other	Other	Medicare	8.7	258	12.7	4.5	140	130	1.1	34	11	26	28.2	1.1	97.35	99.6	36.955	22.48	139.851851851852	78.4444444444444	1875	2	14	41	32	No	No	No	No	Yes	Yes	No	No	No	No	3	1.57	4.52430555555556	0	0	7	14	30	60
20348638	statin	80.7795069965788	116.6	Male	White	Married	Medicare	16.7	345	8.1	3.5	140	141	1.8	29	8	25	32.4	1.2	93.0740740740741	91.3703703703704	36.78625	23.5714285714286	111.541666666667	49	675	3	7	78	43	Yes	No	No	No	No	Yes	No	No	No	No	13	1.08	7.91041666666667	0	1	7	8	8	8
20356409	non-statin	59.1644020342069	71.4	Male	Other	Other	Other	7.9	135	9.2	4	143	102	1.6	56	15	23	21.5	1	97.15625	95.7575757575758	37.0608333333333	19.969696969697	104.68	48.96	3800	7	14	56	31	No	No	No	No	No	Yes	No	No	No	No	11	1.9	9.58541666666667	0	0	7	14	30	60
20358345	non-statin	67.5876811356124	80.9	Male	White	Married	Medicare	0.1	21	9	3.6	140	178	0.7	28	14	22	34.6	1.1	97	92.7407407407407	37.3277777777778	20.25	128	50.3333333333333	4575	9	14	48	37	No	No	No	No	No	No	No	No	No	No	5	2.46	91.1166666666667	0	0	7	14	30	60
20360717	statin	87.7345871595636	50	Female	White	Other	Medicare	9.1	136	9.1	4.1	141	85	0.6	27	14	31	38.3	3.4	98.12	73.28	36.1625	13.8	114.208333333333	49.9166666666667	1270	2	14	37	33	Yes	No	Yes	No	Yes	No	No	No	No	No	4	4.04	7.30208333333333	0	0	7	14	30	60
20361625	non-statin	34.4954591750127	103	Male	White	Other	Other	22.7	441	12.3	4.5	138	127	0.9	22	17	26	23.3	1.2	93.1153846153846	70.9615384615385	36.705	19.1153846153846	113.833333333333	71	2000	2	14	17	21	No	No	No	No	No	No	No	No	No	No	2	1.1	4.62777777777778	0	0	7	14	30	60
20363493	non-statin	66.908010229443	42	Female	Other	Married	Other	5	212	11.2	3.5	141	89	0.4	22	8	28	32.9	1.2	98.8846153846154	112.346153846154	37.78375	15.2592592592593	144	66.56	1690	4	3	71	40	No	No	No	No	No	No	No	No	No	Yes	3	2.11	21.6604166666667	0	0	7	14	30	60
20367430	statin	50.5251940266088	106	Female	Other	Married	Other	9.9	196	11.1	4.2	140	136	0.5	14	10	26	28.2	1	96.64	88.52	36.7985714285714	19.2962962962963	103.339285714286	60.6607142857143	1935	2	14	22	26	Yes	No	No	No	Yes	No	No	Yes	No	No	2	2.9	4.92361111111111	0	0	7	14	30	60
20373312	non-statin	20.6054984701163	124.5	Male	White	Other	Other	22.2	242	13.4	3.5	136	143	0.9	12	16	26	26.5	1.1	96.5416666666667	90.2916666666667	37.1128571428571	19.9230769230769	131.434782608696	59.9565217391304	3930	2	13	32	36	No	No	No	Yes	No	No	No	No	No	No	0	9.64	16.6069444444444	0	0	7	14	30	60
20373508	statin	69.628953238918	77.9	Female	Other	Other	Medicare	29.6	640	8.7	3.4	138	97	1.5	18	14	30	35.4	1.5	94.3947368421053	87.6052631578947	37.06875	25.3421052631579	105.916666666667	56.9722222222222	2845	2	14	48	34	No	No	No	No	Yes	No	No	No	No	No	2	1.96	15.9743055555556	0	0	7	14	30	60
20374445	non-statin	41.5040854952181	91	Male	White	Other	Medicare	8.2	234	15.2	5.6	136	83	0.5	8	22	19	30.5	1.3	97.3448275862069	91.24	36.0928571428571	16	123.666666666667	73.5833333333333	1500	3	10	50	37	No	No	No	Yes	No	No	No	No	No	No	1	2.6	2.66944444444444	0	0	7	14	30	60
20376462	statin	44.8582893898657	88	Male	Other	Other	Medicare	5.6	201	6.5	3.5	138	71	0.9	27	12	26	58.5	2.2	99.2727272727273	82.8	37.2385714285714	12.6666666666667	108.521739130435	72.4782608695652	1095	3	8	72	36	No	No	No	No	Yes	Yes	No	Yes	No	No	2	1.4	3.16597222222222	0	0	7	14	30	60
20381058	non-statin	66.4979366039807	118	Male	Other	Other	Medicare	6.7	233	9.8	4.8	134	169	6.2	36	16	25	43.4	1.1	95.7857142857143	89.1724137931034	36.9511111111111	20.1379310344828	94.9090909090909	45.6666666666667	0	5	14	41	26	Yes	No	Yes	No	No	Yes	No	Yes	No	Yes	8	6.15	29.8347222222222	0	0	7	14	30	60
20381175	statin	70.87857654803	55.2	Male	White	Other	Medicare	20.3	386	11.4	4.1	146	146	3.8	85	25	28	29.5	1.1	96.5806451612903	77.4242424242424	36.2033333333333	18.2424242424242	110.423076923077	57.7307692307692	855	4	12	66	30	Yes	No	No	No	No	Yes	No	Yes	No	No	8	2.65	26.625	0	0	7	14	30	34
20381490	non-statin	55.7864458511221	130.8	Male	White	Other	Other	17.7	198	12.8	4.1	139	126	1	14	15	22	25.6	1.2	98.3333333333333	71.1111111111111	37.61	21.2586206896552	120.285714285714	61.75	2460	2	14	26	31	No	No	Yes	Yes	Yes	No	No	No	No	No	1	2.28	7.31597222222222	0	0	7	14	30	60
20382783	non-statin	74.6694315762639	75	Female	White	Other	Medicare	14.7	445	10	4.2	133	103	1.6	31	15	21	25	1.8	98.8518518518518	90.5925925925926	37.2233333333333	20.1851851851852	98.1666666666667	54.9166666666667	1380	3	14	59	35	No	No	No	No	Yes	No	No	No	No	No	6	1.87	6.09027777777778	0	0	7	14	30	60
20382900	statin	72.8372474049169	80	Male	Other	Married	Medicare	10.5	119	10.9	4.6	137	163	1.7	36	16	25	30.4	1.1	95.16	85.52	36.90875	17.6153846153846	130.272727272727	64.6818181818182	2000	2	14	30	36	Yes	No	No	Yes	Yes	No	No	Yes	No	No	6	1.09	5.76041666666667	0	0	7	14	30	60
20383942	non-statin	52.5068217328055	66	Female	White	Married	Medicare	5.7	192	9.2	3.7	135	85	0.6	8	15	26	33.3	1.1	98.0869565217391	112.72	37.3	22.875	145.597701149425	78.683908045977	1128	6	9	49	29	No	No	No	No	No	No	No	No	No	No	1	3.13	4.97708333333333	0	0	7	14	30	60
20386463	statin	77.470605181709	135.7	Female	White	Other	Other	23.3	349	11	4.2	141	152	1.5	31	13	29	26	1	94.2	74.36	37.3644444444444	20.9583333333333	108.25	57.8928571428571	1084	3	14	48	35	Yes	No	No	No	Yes	No	No	No	No	No	7	1.67	6.74444444444444	0	0	7	14	30	60
20388153	non-statin	74.1076761739097	58.5	Male	White	Other	Medicare	9.8	183	9.5	4.2	137	108	0.2	9	14	25	35.2	1.9	98.0909090909091	97.4285714285714	37.2625	23.7321428571429	106.625	56.0357142857143	1800	4	14	50	32	No	No	Yes	No	No	Yes	No	No	No	Yes	6	9.69	16.8673611111111	0	0	7	14	30	60
20389260	statin	69.8338383257615	79.3	Male	White	Married	Medicare	6.6	173	13.3	3.8	138	104	0.9	19	15	25	65.1	1.1	98.1666666666667	78.8333333333333	36.685	16.58	118.833333333333	62	1359	3	14	23	40	Yes	No	Yes	No	Yes	No	No	Yes	No	Yes	3	1.55	7.00277777777778	0	0	7	14	30	60
20391581	statin	83.4271140777895	77.5	Male	White	Married	Medicare	13.2	184	8.2	4.1	139	107	5.1	41	18	24	28.3	1.9	99.44	82.92	36.7045454545455	20.6481481481481	102.428571428571	45.25	69	11	14	78	44	Yes	No	Yes	No	No	No	No	Yes	Yes	No	8	3.16	7.72569444444444	0	0	7	14	30	60
20396115	non-statin	60.0801353014653	79	Male	White	Other	Medicare	30.5	312	9	4.1	136	79	1.5	46	18	21	30.9	0.9	97.6	101.542857142857	37.6	20.3055555555556	101.661764705882	53.9264705882353	1901	5	14	70	38	No	No	Yes	Yes	Yes	No	No	No	No	No	3	7.44	7.30277777777778	0	1	7	8	8	8
20396305	statin	66.4154817597343	79.8	Male	White	Other	Medicare	3.1	218	14.6	3.9	136	179	1	15	15	23	33.3	1.2	99.1794871794872	76.1025641025641	37.2416666666667	18.6428571428571	106.366666666667	54.9222222222222	2680	4	12	35	37	Yes	No	Yes	No	Yes	No	No	Yes	No	No	3	2.3	8.95694444444444	0	0	7	14	30	60
20396313	non-statin	69.5218505812584	90.4	Male	White	Other	Medicare	1.5	20	7.3	4.1	141	89	0.9	38	12	26	29.1	1.3	97.3703703703704	90.7307692307692	36.7018181818182	14.5384615384615	94.8846153846154	43.3461538461538	1045	7	14	52	35	No	No	No	No	No	No	No	No	No	No	4	1.73	34.96875	0	0	7	14	30	60
20398177	non-statin	71.3250090198949	63.1	Female	White	Other	Medicare	2.4	47	7.5	4	139	135	4.9	53	14	9	34	1.3	98.4285714285714	64.3548387096774	36.432	26.3793103448276	133.758620689655	65.1034482758621	175	7	4	91	46	Yes	Yes	Yes	Yes	No	Yes	No	No	No	No	10	3.87	10.0395833333333	0	0	7	14	30	60
20399604	non-statin	84.6319402234987	60	Male	Other	Married	Medicare	10.3	201	9.6	3.7	135	100	0.6	14	12	35	47.2	1.2	96.1923076923077	99.1923076923077	37.0385714285714	24.3275862068966	142.24	79.52	1080	2	11	51	54	Yes	No	No	Yes	Yes	No	No	No	No	No	5	1.91	1.81388888888889	0	0	7	14	23	23
20404782	non-statin	91.0677290673033	65.1	Male	Other	Other	Medicare	7.2	171	10.9	5.3	134	130	1.5	36	11	22	25.2	1.2	95.75	113.625	36.5257142857143	20.5833333333333	103.478260869565	77.3478260869565	1460	3	13	42	37	Yes	No	Yes	No	No	No	No	Yes	No	No	8	1.97	7.85902777777778	0	0	7	14	30	60
20406607	statin	70.4941092329043	81.6	Male	White	Married	Medicare	17.3	139	9	4	132	147	5.2	53	17	20	28.8	1	97.1612903225806	74.25	36.5566666666667	13.46875	105.708333333333	61.5	1171	6	14	74	31	Yes	No	Yes	No	No	Yes	No	Yes	Yes	Yes	9	5.45	12.3326388888889	0	0	7	14	30	60
20407719	statin	71.4296428425841	101	Female	White	Married	Medicare	9.5	227	12.2	4.3	138	89	1.5	81	13	31	28.2	2	99.3703703703704	89.6	36.925	19.9814814814815	115.166666666667	56.1666666666667	2105	2	8	70	37	Yes	No	No	Yes	No	Yes	No	No	No	No	9	2.92	9.88402777777778	0	0	7	14	30	60
20409313	statin	62.7347925028702	145	Male	White	Other	Medicare	5.6	93	11.1	4.2	140	114	0.7	12	10	29	30.4	1.1	96	90.4418604651163	37.1188888888889	21.7857142857143	115.209302325581	51.8604651162791	2632	8	4	89	37	No	No	Yes	Yes	Yes	Yes	No	No	No	Yes	4	13.7	27.4354166666667	0	0	7	14	30	60
20409949	non-statin	77.1355665102407	76	Male	White	Married	Medicare	17.6	337	13.1	4.2	136	86	0.9	14	14	24	27.4	1	95.7333333333333	74.1515151515152	36.8414285714286	16.46875	117.475	57.45	1050	3	11	38	36	No	No	No	No	No	No	No	Yes	No	Yes	6	2.17	5.1625	0	0	7	14	30	60
20415003	non-statin	68.5751923078093	65	Female	Other	Married	Medicare	29.4	185	6.9	2.9	143	87	1.3	17	19	13	32.5	1.6	99	122.807692307692	37.11	23.9230769230769	117.846153846154	72.0384615384615	345	2	14	51	42	No	No	No	No	Yes	No	No	Yes	No	No	9	2.16	8.49652777777778	0	0	7	14	30	31
20417161	non-statin	19.0159388235137	72	Male	Other	Married	Other	6.8	142	8.5	4.3	135	96	0.6	13	13	20	24	1.1	95.5384615384615	116.192307692308	38.09125	24.0769230769231	127.04347826087	68.0869565217391	2660	4	12	46	26	No	No	No	Yes	No	No	No	No	No	No	0	3.23	12.6333333333333	0	0	7	14	30	60
20419044	statin	86.4898825831762	67	Female	White	Married	Medicare	8.8	124	6.9	3.1	131	95	0.6	11	12	25	31.3	1.8	96.75	64.2142857142857	36.6618181818182	20.2142857142857	131.785714285714	69.8571428571429	1477	2	14	25	30	Yes	No	No	No	Yes	No	No	No	No	Yes	7	3.7	17.6361111111111	0	0	7	14	30	60
20422432	statin	60.8208693748863	106.9	Male	White	Other	Other	15.5	242	11.8	4.1	135	167	1	17	13	27	36.6	3.6	96.7708333333333	89.0909090909091	36.6814285714286	22.0545454545455	129.388888888889	76.7777777777778	1825	2	14	41	24	Yes	No	No	No	Yes	Yes	No	Yes	No	No	6	7.75	25.9923611111111	0	0	7	14	30	60
20423793	statin	65.6069815051086	48.3	Female	White	Married	Other	9	379	12.1	4.1	139	114	0.7	18	14	30	31.1	1.1	98.32	67.96	35.2	17.6538461538462	116.44	53.96	3810	4	3	63	33	Yes	No	Yes	Yes	Yes	Yes	No	No	No	No	5	2.19	35.9298611111111	0	0	7	14	30	60
20424535	non-statin	36.3612769068179	137	Female	White	Other	Other	6.4	292	14.4	4.9	141	133	1.2	13	13	22	20.3	1	95.5416666666667	83.7083333333333	36.3883333333333	17.1428571428571	122.916666666667	68.25	1575	2	14	20	24	No	No	No	No	Yes	No	No	No	No	No	0	1.09	4.63541666666667	0	0	7	14	30	60
20428528	non-statin	64.3114070792637	67.2	Female	White	Other	Other	15.7	99	8.2	4.2	143	86	2.8	194	17	23	27.6	1.1	95.9259259259259	63.7407407407407	36	12.5185185185185	104.76	60.68	150	5	14	74	35	No	No	No	No	No	No	No	No	No	No	7	1.15	2.13680555555556	0	0	3	3	3	3
20429379	statin	74.9103924399591	79	Male	Other	Other	Medicare	5.2	191	10.3	3.9	137	95	1.4	33	12	24	37.5	1.9	95.6428571428571	92.3571428571429	37.2614285714286	28.5714285714286	101.384615384615	55.5384615384615	3200	2	14	35	29	Yes	No	No	No	No	No	No	No	Yes	No	10	2.92	29.8854166666667	0	0	7	14	30	60
20431441	non-statin	37.0132989451742	99	Female	Other	Other	Other	12.6	239	6.7	4.1	136	101	0.6	9	11	24	33.2	3.8	99.945945945946	78.5526315789474	35.28	15.2564102564103	107.25641025641	64.1794871794872	2995	3	14	25	22	Yes	No	Yes	Yes	No	No	No	No	No	No	3	1.39	6.12083333333333	0	0	7	14	30	60
20435341	non-statin	44.2088760480874	83.8	Male	Other	Other	Other	12.4	132	12.5	4.3	141	111	1.1	21	11	30	28.9	1.1	98.64	89.76	37.425	17.2692307692308	127	75.2	2385	2	14	34	31	No	No	No	Yes	Yes	No	No	No	No	No	0	1.13	1.21875	0	0	7	14	30	60
20436800	statin	76.3793508444021	61	Male	Other	Married	Other	6.5	155	13.9	4.1	139	90	0.9	19	11	30	25.1	1.6	96.1	82.625	36.77	15.525	106.3	53.975	2532	4	14	53	22	Yes	No	Yes	No	Yes	No	No	No	No	No	4	7.27	14.1743055555556	0	0	7	14	30	60
20437409	statin	60.9949996623243	106	Male	White	Other	Other	8.8	318	7.5	4.1	136	152	2.2	45	15	21	130.6	1.5	96	97	37.45875	18.9107142857143	126.821428571429	60.6071428571429	2490	4	14	40	34	Yes	No	No	Yes	No	Yes	No	Yes	Yes	No	6	1.38	5.41736111111111	0	0	7	14	30	60
20438204	non-statin	79.7876531937121	68	Female	White	Other	Medicare	7.8	240	10	4.3	139	125	0.9	33	17	27	40.8	2.9	98.4193548387097	64.8064516129032	36.2871428571429	19.0645161290323	139.46875	62.5625	1035	5	3	80	44	Yes	No	Yes	Yes	No	No	No	No	No	No	7	6.34	15.9152777777778	0	0	7	14	30	60
20441454	non-statin	76.7470066269609	91.3	Female	Other	Married	Medicare	8.9	147	12.3	4.7	130	96	1.2	59	22	16	28.8	1.5	98.7777777777778	86.5	36.73	16.5357142857143	105.892857142857	44.8214285714286	995	2	13	79	29	No	No	Yes	Yes	Yes	No	No	No	Yes	Yes	6	6.3	8.70277777777778	0	1	7	9	9	9
20441592	statin	69.0868469094159	65	Male	White	Married	Medicare	10.5	193	13.1	4	141	107	1.2	20	9	28	58.6	1	98.3103448275862	74.2068965517241	36.6657142857143	21.2333333333333	110.366666666667	50.9333333333333	3475	2	14	26	31	Yes	No	Yes	Yes	No	No	No	No	No	No	3	1.19	7.91527777777778	0	0	7	14	30	60
20446804	non-statin	76.4487902693435	59.5	Female	White	Married	Medicare	6.6	246	13.3	4.1	140	102	1	20	13	27	36.5	1	98.0666666666667	74	36.6724137931034	13.2777777777778	112.971428571429	55.1714285714286	1520	2	14	46	26	Yes	No	Yes	No	Yes	No	No	No	No	No	3	4.34	6.12777777777778	0	0	7	14	30	60
20448616	non-statin	61.0516239917644	70.3	Female	White	Married	Other	2.2	318	9.3	5	137	96	1	20	16	24	24	1.1	93.8846153846154	92.1538461538462	36.3322222222222	16.4615384615385	115.6	73.2	1103	2	14	51	30	No	No	No	No	No	No	Yes	No	No	No	8	5.68	27.0680555555556	0	0	7	14	30	60
20449497	non-statin	91.5911149320177	61	Male	White	Other	Medicare	8.5	191	10.7	4.5	147	83	1.4	63	15	28	34.5	2.2	93.53125	84.1176470588235	36.542	15.2727272727273	100.107142857143	59.8928571428571	700	4	13	61	34	No	No	No	No	No	No	No	No	No	No	9	2.02	7.78888888888889	0	0	7	14	15	15
20456393	statin	64.3990723958362	96.6	Female	White	Other	Other	23.6	302	12.7	4.3	141	139	0.6	14	12	23	25.9	1.1	93.7307692307692	100.153846153846	37.23	24.2115384615385	120.46511627907	68.7209302325581	1770	3	14	39	38	No	No	Yes	No	Yes	No	No	No	No	Yes	3	5.73	10.6604166666667	0	0	7	14	30	60
20461064	non-statin	28.2217612645254	77.6	Male	White	Other	Other	11	171	13.8	3.8	141	96	0.7	12	19	21	29.6	1	98.5909090909091	75.7555555555556	36.6442857142857	21.6904761904762	113.230769230769	70.6923076923077	1525	2	14	57	33	No	No	No	No	No	No	No	No	No	No	2	3.31	5.62152777777778	0	0	7	14	30	60
20464567	statin	84.3960463960272	85.2	Female	White	Other	Medicare	12.9	506	12.3	4.8	144	78	1.3	48	16	27	32.6	1.2	98.7083333333333	80.2857142857143	36.2047619047619	15.3877551020408	112.057692307692	53.7403846153846	1405	3	14	38	44	Yes	No	Yes	Yes	No	No	No	Yes	No	Yes	8	1.29	10.0798611111111	0	0	7	14	30	60
20468228	statin	57.5108485150485	55.7	Female	White	Other	Other	7.4	154	10	3.8	136	106	0.8	10	13	30	27.2	1.1	99.4347826086957	73.4615384615385	36.0085714285714	15.5925925925926	106.25	61.1964285714286	2560	3	14	26	26	Yes	No	Yes	Yes	No	No	No	No	No	No	4	2.54	6.09722222222222	0	0	7	14	30	60
20470873	statin	51.7469296612474	96.7	Male	White	Other	Other	4.3	332	11.7	5.3	141	107	1.6	26	11	29	27.6	1.1	95.6944444444444	90.4864864864865	36.9166666666667	14.7837837837838	111.885714285714	65.4	2260	2	10	58	24	Yes	No	Yes	No	No	Yes	No	No	No	Yes	5	3.99	9.41319444444444	0	0	7	14	30	60
20472830	statin	68.1061035483932	95	Female	Other	Other	Medicare	25.9	162	9.8	4.5	138	76	3.7	50	17	18	35.2	1.2	95.625	112.92	37.1728571428571	21.9230769230769	111.980769230769	55.8846153846154	719	3	3	120	50	Yes	No	Yes	Yes	No	No	Yes	Yes	No	No	5	10.08	56.79375	0	1	7	14	30	57
20473109	non-statin	91.3410942455809	60	Male	Other	Married	Medicare	7.3	131	8.7	4.2	142	93	1.4	27	10	23	33.7	1.3	99.9259259259259	58.7407407407407	32.61	15.6153846153846	118.214285714286	65.25	377	8	3	135	49	No	No	Yes	Yes	Yes	No	No	No	No	No	5	7.1	9.03263888888889	0	0	7	14	18	18
20473375	statin	87.4211686285318	68	Male	White	Married	Medicare	10.8	125	10.1	4	137	113	0.8	13	13	27	28	1.2	97.9756097560976	100.414634146341	37.58175	18.6904761904762	118.214285714286	53.7142857142857	2930	7	6	36	51	Yes	No	Yes	No	Yes	No	No	Yes	No	No	5	1.38	9.85902777777778	0	0	7	14	30	60
20479633	non-statin	74.3980792947629	123.6	Male	White	Married	Medicare	7.7	99	9.2	4.8	137	121	1.1	25	14	25	40.9	3.1	98.75	83.2083333333333	36.8825	18.5	121.518518518519	57.2962962962963	890	4	14	72	41	No	No	Yes	No	No	No	No	Yes	No	No	7	9.02	37.8722222222222	0	1	7	14	30	38
20485560	non-statin	59.7924754150825	69.9	Male	Other	Other	Medicare	14.8	348	10.9	4.9	136	100	5.8	30	21	27	40.1	1.5	94.3076923076923	111.346153846154	37.4816666666667	31.1153846153846	101.403846153846	62.1730769230769	2355	2	14	66	45	No	No	Yes	Yes	No	No	No	No	No	No	3	6.54	14.6506944444444	0	1	7	14	15	15
20486917	statin	86.927202983836	46	Female	White	Married	Medicare	14.9	264	9	4.2	140	135	0.8	26	12	20	28.7	1.2	97.15625	98.84375	36.906	17.8333333333333	101.28125	54.40625	1035	2	14	40	44	Yes	No	Yes	Yes	No	No	No	Yes	No	No	7	2.16	3.07569444444444	0	0	7	14	30	60
20487557	statin	91.0352753182213	62.2	Female	White	Other	Medicare	13.3	210	11.6	2.9	141	177	1.2	32	16	27	34.2	2	95.875	78.1666666666667	36.6666666666667	16.7272727272727	118.363636363636	54.3636363636364	2830	4	14	33	24	No	No	Yes	No	Yes	No	No	No	No	No	5	1.66	6.83680555555556	0	0	7	14	30	60
20488630	statin	65.2866497494203	116.6	Male	White	Married	Other	6.3	167	14.8	4	141	82	1.2	19	12	32	25.7	1.2	97.6111111111111	90.8333333333333	36.7342857142857	14.2368421052632	106.905982905983	60.4401709401709	1388	2	14	28	39	Yes	No	Yes	No	Yes	No	No	Yes	No	No	3	2.29	7.04305555555556	0	0	7	14	30	60
20490103	non-statin	86.0936451418207	90.9	Male	White	Married	Medicare	12.3	65	12.4	7.5	138	151	7.3	110	18	19	99.1	1.7	94.4230769230769	133.444444444444	35.9385714285714	22.4444444444444	109.416666666667	83.8333333333333	50	5	14	67	47	No	No	No	No	No	No	No	Yes	No	No	7	3.2	3.21458333333333	0	0	6	6	6	6
20492170	non-statin	87.2392755275194	54	Female	Other	Other	Other	5.4	205	10.7	3.9	139	106	1.2	34	11	29	27.8	1.1	98.8222222222222	75.5909090909091	36.88125	15.9333333333333	105.68085106383	44.2608695652174	1994	5	10	46	26	Yes	No	Yes	No	No	No	No	No	Yes	No	10	2.34	5.01111111111111	0	0	7	14	30	60
20492252	statin	58.0597359650132	50.8	Female	White	Other	Medicare	6.2	170	12.7	4.3	140	83	0.8	12	9	26	30.9	1	98.9615384615385	92.84	36.5545454545455	16.3076923076923	95.1290322580645	61.1612903225806	4735	9	3	84	26	Yes	No	Yes	No	Yes	No	No	No	No	Yes	1	4.19	6.37083333333333	0	0	7	14	30	60
20501046	non-statin	41.0353970031437	82.6	Male	White	Other	Medicare	8.1	216	16.1	4.1	139	139	1.3	17	12	26	26.1	0.9	97.2222222222222	106.972222222222	36.6323076923077	12.972972972973	103.117647058824	52.2941176470588	350	2	11	63	43	Yes	No	No	No	No	No	No	No	Yes	No	1	5.63	14.7118055555556	0	0	7	14	30	60
20503367	non-statin	86.1225177036352	64.1	Female	White	Other	Medicare	19.4	273	13.4	3.3	140	112	1	12	14	25	35.6	1.5	94	109.72	37.1742857142857	23.56	157.166666666667	86.7083333333333	3670	2	13	32	36	No	No	No	No	Yes	No	No	No	No	No	8	2.36	6.97152777777778	0	0	7	14	30	60
20504328	statin	77.3594933861202	54	Female	White	Married	Medicare	5.2	202	10.5	4.6	135	124	0.8	14	10	26	40.2	1.3	98.2666666666667	91.1666666666667	36.3642857142857	15.1785714285714	113.787878787879	55.8181818181818	979	3	14	38	45	Yes	No	No	No	Yes	No	No	No	No	No	3	1.19	9.32013888888889	0	0	7	14	30	60
20512728	statin	66.8496079311799	76.2	Male	White	Other	Other	8.4	248	9.4	4.4	138	115	0.8	12	10	29	31.7	1.4	97.7142857142857	96.6785714285714	36.9780769230769	18.0178571428571	121.983870967742	65.5	4105	5	3	70	36	Yes	No	Yes	Yes	Yes	No	No	Yes	No	No	2	1.05	4.36527777777778	0	0	7	14	30	60
20513274	statin	57.58813889908	142	Male	Other	Other	Medicare	12	321	13.5	3.7	136	129	2.1	96	11	38	38.6	1.5	89	97.4166666666667	36.6733333333333	22.75	97.5238095238095	71.6190476190476	4650	4	14	44	33	No	No	No	No	No	No	No	No	No	No	4	1.84	9.74930555555556	0	0	7	14	30	60
20514510	statin	91.392027295145	85.8	Female	White	Other	Medicare	17.1	251	11.1	5	133	157	1.8	52	20	18	29.4	1.2	96.5384615384615	74.9615384615385	36.702	18.92	120.72	49.44	3200	2	14	34	25	Yes	No	No	No	Yes	Yes	No	No	Yes	No	7	1.54	8.45694444444444	0	0	7	14	30	60
20514653	non-statin	69.4207674485531	101	Male	Other	Married	Other	5.2	274	8.6	3.7	143	84	5	23	15	28	30.2	1.8	95.5333333333333	88.2333333333333	36.7992307692308	28.1333333333333	103.37037037037	57.4444444444444	165	3	11	86	42	No	No	No	No	No	Yes	No	No	No	No	9	1.3	9.94583333333333	0	0	7	14	30	60
20515061	non-statin	61.7687131636924	58	Female	White	Married	Other	43.8	138	10.5	4.2	134	130	1.1	17	17	16	42.5	1.8	94.125	133.878048780488	37.8185714285714	25.4625	103.083333333333	61.6770833333333	1730	5	14	71	47	No	No	Yes	Yes	No	No	No	No	No	No	2	2.49	2.43611111111111	0	1	2	2	2	2
20516028	statin	85.927048976356	48.9	Female	White	Married	Medicare	13.6	188	9.6	3.6	144	115	0.7	36	10	24	35.3	1.4	93	116.72	37.25125	14.32	99.8148148148148	50.8888888888889	535	2	14	58	41	No	No	No	No	No	No	No	Yes	No	No	7	14.42	15.3819444444444	0	1	7	14	15	15
20527273	statin	45.0212102904072	77.8	Male	White	Married	Other	7.7	142	8.1	3.6	126	109	1.4	20	16	24	37.5	2.4	98.7931034482759	98.2666666666667	36.7819230769231	17.7096774193548	99.3448275862069	64.7586206896552	3855	2	14	39	21	Yes	No	Yes	No	No	Yes	No	Yes	No	No	3	5.29	56.49375	0	0	7	14	30	60
20529359	statin	70.1031793076006	90.7	Male	White	Other	Medicare	13.3	160	11.2	4.2	136	130	0.9	12	9	31	40.9	1.4	97.3928571428571	79.4285714285714	36.6566666666667	15.1724137931034	115.310344827586	59.0689655172414	1433	3	14	19	32	Yes	No	Yes	No	No	No	No	Yes	No	No	3	1.03	6.02638888888889	0	0	7	14	30	60
20531413	non-statin	51.263493488944	42.6	Male	Other	Married	Other	23.6	807	7.8	4.2	144	112	0.6	27	14	34	38.9	1.1	96.84	91.4166666666667	37.0833333333333	24.12	117.863636363636	82.7272727272727	3040	2	12	44	27	No	No	No	Yes	No	No	No	No	No	No	10	3.46	3.53194444444444	0	0	7	14	21	21
20534745	statin	81.002061114427	60.6	Female	Other	Married	Medicare	7.7	145	10.5	4.3	146	123	1.1	40	16	23	23.5	1.2	96.08	98.16	37.055	22.96	104.28	63.04	1086	2	14	67	42	Yes	No	No	No	Yes	Yes	No	No	No	No	6	1.42	1.47152777777778	0	0	7	14	30	60
20535932	statin	70.0801790319843	77	Male	Other	Married	Medicare	8.9	293	8.3	3.7	146	116	2.3	71	11	25	25.7	1.1	99.9130434782609	64.0740740740741	35.67	18.6428571428571	129.931034482759	62.9827586206897	23	3	3	132	58	No	No	No	Yes	No	Yes	No	No	No	No	8	3.31	8.68472222222222	0	1	7	9	9	9
20536225	statin	87.7380741931225	83.9	Female	White	Other	Medicare	8.9	92	11.3	4.7	136	96	2.2	41	18	20	32.8	1.1	96.7446808510638	74.9787234042553	36.72	14.8695652173913	117.127659574468	50.6170212765957	1365	5	14	41	29	Yes	No	Yes	Yes	No	No	No	No	No	No	7	2.37	8.98333333333333	0	0	7	14	30	60
20537951	statin	84.6898186681707	85.7	Female	Other	Married	Medicare	13.2	190	10.6	3.9	139	133	5.4	29	13	29	38.9	4	99.0714285714286	67.0333333333333	37.6757142857143	24.8	91.1666666666667	37.9333333333333	970	6	11	54	32	No	No	Yes	No	No	Yes	No	No	Yes	Yes	11	17.6	18.425	0	1	7	14	19	19
20537987	statin	68.1888968288301	69.1	Male	Other	Other	Medicare	59.1	442	8.6	4	134	111	0.9	26	8	32	28	1.4	93.68	112.24	36.7966666666667	22.5185185185185	107.64	64.56	2550	2	14	77	40	Yes	No	No	No	No	No	No	No	No	Yes	5	9.11	9.74930555555556	0	1	7	10	10	10
20544771	non-statin	61.0181367574254	55	Male	White	Other	Other	25.1	314	7.8	4.1	133	88	1.4	68	23	12	74.7	1.6	96.6296296296296	89.5555555555556	36.6914285714286	19.8518518518519	94.7037037037037	57.1111111111111	1200	7	13	73	28	No	No	Yes	No	No	No	No	No	No	Yes	5	3.66	3.54236111111111	0	1	4	4	4	4
20548929	statin	84.3562878249976	73	Male	Other	Married	Other	3.1	205	10.1	4.7	135	118	4.4	98	20	21	30.4	1.2	95.5263157894737	99.1964285714286	37.836	28.4210526315789	100.568965517241	51.2844827586207	217	5	12	91	50	No	No	Yes	No	No	Yes	No	No	No	Yes	8	6.6	20.1763888888889	0	0	7	14	30	60
20548998	statin	83.6859588224307	47	Female	White	Other	Medicare	7.8	127	14.1	4	141	158	1	22	15	18	29.7	1.2	94.90625	71.1111111111111	35.8671428571429	17.6486486486486	123.189189189189	62	1675	2	10	74	49	Yes	No	Yes	Yes	Yes	No	No	Yes	No	Yes	10	6	6.05625	0	1	6	6	6	6
20551566	statin	85.6259473171212	53.1	Female	White	Other	Medicare	10.1	80	10.4	4.2	122	94	1.4	37	14	21	32.3	1.2	97.1538461538462	67.4615384615385	35.8227272727273	14.2307692307692	105.583333333333	51.7916666666667	650	8	13	58	39	Yes	No	Yes	No	No	No	No	No	Yes	No	9	1.63	3.18541666666667	0	1	3	3	3	3
20553807	statin	60.0498366684128	119.8	Female	Other	Other	Other	6.2	109	8.8	3.5	139	84	1	12	8	29	28.8	1	96.24	67.84	37.5733333333333	22.76	120.32	59.04	1790	3	14	20	25	No	No	Yes	No	Yes	Yes	No	No	No	No	3	1.12	3.22222222222222	0	0	7	14	30	60
20554795	non-statin	73.8981992304646	67	Female	White	Other	Medicare	8.5	98	8.2	4.4	142	122	0.7	12	16	20	62.6	1.9	99.7941176470588	75.8529411764706	36.8373076923077	13	116.333333333333	61.875	877	2	10	55	41	Yes	No	Yes	No	Yes	No	No	Yes	No	No	6	2.92	7.28125	0	0	7	14	30	60
20556079	statin	71.2664044204482	90	Male	White	Married	Medicare	6	232	9.9	4.3	133	114	0.7	14	14	24	25.8	1.4	97.2	93.2	36.5857142857143	14.9333333333333	113.59375	55.640625	2390	3	14	27	27	Yes	No	Yes	No	Yes	Yes	No	Yes	Yes	No	7	1.42	4.38194444444444	0	0	7	14	30	60
20557236	statin	77.1170342768174	59	Female	White	Other	Medicare	24.4	295	8.5	3.6	142	84	1.6	45	15	18	39.6	1.4	98.4583333333333	56.04	36.8485714285714	20.0384615384615	110.8	49.92	1580	4	8	68	44	No	No	Yes	No	Yes	No	No	No	No	No	5	6.95	12.9625	0	0	7	14	30	60
20561503	statin	79.9052674512911	69	Male	Other	Other	Medicare	17.7	228	8.8	4.1	139	132	1.3	25	17	22	31.9	1.3	98.2222222222222	91.0555555555556	36.8028571428571	18.2777777777778	112.625	56.8	3750	2	14	37	27	Yes	No	No	No	No	Yes	No	No	No	No	8	1.69	7.47847222222222	0	0	7	14	30	60
20561844	statin	63.6774332725517	95	Male	White	Married	Other	7.4	321	10.3	4.3	135	124	0.9	19	16	27	28.4	1.1	97.7391304347826	96.5454545454545	36.7525	17.0416666666667	116.347826086957	61.695652173913	1435	2	14	48	31	Yes	No	No	No	Yes	Yes	No	Yes	No	No	3	1.28	11.3645833333333	0	0	7	14	30	60
20561855	statin	62.2894427986559	99.7	Male	White	Married	Other	8.3	273	14.7	4.2	140	105	1.1	16	11	31	103	1.1	98.3684210526316	89.7631578947368	36.7371428571429	17.8157894736842	114.45	65.35	2465	4	3	73	31	Yes	No	Yes	No	Yes	No	Yes	Yes	No	No	2	1.35	7.99166666666667	0	0	7	14	30	60
20562217	statin	91.0627989266173	63.5	Female	White	Other	Medicare	13.4	200	9.9	4.6	145	112	1.1	25	14	22	27.7	1.1	95.8888888888889	80.3333333333333	37.11	15.6111111111111	149.888888888889	77.1666666666667	1000	2	13	36	32	Yes	No	No	No	Yes	No	No	No	No	Yes	7	2.52	11.6222222222222	0	0	7	14	30	60
20562374	statin	68.1601877811302	84.1	Female	White	Married	Medicare	6.7	363	10.6	3.7	144	94	0.9	16	12	21	31	1.5	95.125	131.714285714286	37.5933333333333	18.5	112.906976744186	63.2558139534884	892	2	14	42	41	Yes	No	Yes	Yes	Yes	No	No	No	No	Yes	4	37.86	90.0111111111111	0	0	7	14	30	60
20564056	statin	74.4784015346902	64.2	Male	White	Other	Medicare	12.1	272	10.9	4.2	137	120	1.3	22	11	24	30.1	1.2	96.4782608695652	78.7391304347826	36.0764705882353	15.9375	117.434782608696	51.8695652173913	3500	4	14	31	31	Yes	No	No	Yes	No	Yes	No	Yes	No	No	11	1.23	6.08333333333333	0	0	7	14	30	60
20564131	non-statin	87.9158141116788	89	Female	Other	Other	Medicare	17.6	271	6.7	4.9	139	151	1.1	21	16	18	23.9	1.3	97.03125	106.0625	36.688	18.03125	103.1875	52.59375	1235	2	11	51	33	No	No	No	No	No	No	No	Yes	No	No	5	6.64	9.54305555555556	0	0	7	14	30	60
20564918	statin	69.4437050564344	55.4	Female	White	Other	Medicare	38.2	437	9.3	4.7	132	122	2.6	40	21	20	42.3	1.2	96.68	99.16	36.5416666666667	18.2115384615385	114.96	73.8	30	6	8	96	50	Yes	No	Yes	No	No	No	No	Yes	No	No	6	6.78	8.66736111111111	0	0	7	14	30	60
20571804	statin	83.5637942332298	108.5	Male	White	Married	Medicare	7	108	11.1	5	142	105	1.1	48	12	25	35.3	1.5	95.7567567567568	90.1111111111111	37.15	21.2972972972973	89.2380952380952	40.4166666666667	757	3	14	74	40	Yes	No	Yes	No	No	Yes	No	Yes	No	No	9	4.46	13.9548611111111	0	0	7	14	30	32
20571817	statin	69.5103646653756	77.1	Male	White	Married	Other	7.5	134	12.5	4.5	138	88	1.1	25	12	28	33.6	3.5	97.258064516129	78.4	36.372	15.84375	111.515151515152	70.9545454545455	2075	2	14	27	16	Yes	No	Yes	No	Yes	No	No	Yes	No	No	2	1.16	4.91666666666667	0	0	7	14	30	60
20575767	non-statin	91.6930926010091	74.9	Female	White	Other	Medicare	16.8	267	9.2	5.4	135	123	0.9	34	10	34	26.7	1.2	99	81.3333333333333	36.1966666666667	17.2083333333333	102	46.125	1071	2	14	48	35	No	No	No	No	Yes	No	No	Yes	No	Yes	5	3.67	6.57777777777778	0	0	7	12	12	12
20577166	non-statin	61.2849974963327	72	Male	White	Married	Other	14.3	223	13.2	4.1	139	136	0.9	17	12	25	24.2	1.2	96.3030303030303	77.8787878787879	36.77	16.6875	117.096774193548	59.4516129032258	1640	2	14	32	22	No	No	No	No	No	No	No	No	No	No	2	2.34	3.32708333333333	0	0	7	14	30	60
20577916	non-statin	56.8139865714604	62.9	Female	Other	Married	Other	33.2	266	12.3	4.2	136	126	0.5	20	13	25	21.9	0.9	97.8055555555556	77.5555555555556	36.84	13.3888888888889	123.444444444444	73.75	2615	3	14	37	21	No	No	No	No	Yes	No	No	No	No	No	5	1.24	12.4972222222222	0	0	7	14	30	60
20579292	statin	60.3058151247058	116	Male	White	Other	Other	6.4	294	14.4	3.9	139	139	0.8	17	15	22	30.3	1.1	92.88	76.92	36.60375	18.92	107.6	69.56	800	4	14	48	24	Yes	No	No	Yes	No	No	Yes	No	No	Yes	3	32.05	32.9222222222222	0	0	7	14	30	33
20581436	statin	80.005325616684	79.6	Female	White	Married	Medicare	84.7	118	8.3	4.6	137	94	1.6	44	11	26	18.7	1.1	96.8	81.6	37.46	22	125.5	39.9285714285714	935	3	14	55	34	No	No	No	No	No	No	No	Yes	No	Yes	8	2.47	4.80694444444444	0	0	7	14	30	60
20582317	statin	71.0328656525445	98	Male	White	Married	Medicare	22.8	190	7.9	4.5	138	100	2.5	60	19	20	32.2	2.4	99.5	79.875	36.1032258064516	18.3125	108.5625	38.84375	2885	4	8	61	34	Yes	No	Yes	No	No	No	No	Yes	Yes	No	10	9.38	16.9270833333333	0	0	7	14	30	60
20583206	statin	74.241843079383	85	Female	White	Other	Medicare	11.4	209	10.8	4.1	139	116	0.7	19	14	24	32	1	94.3	99.3666666666667	37.0642857142857	20.6551724137931	107.333333333333	53.4444444444444	1945	3	14	40	32	Yes	No	Yes	No	Yes	No	No	No	No	Yes	5	2.55	4.39722222222222	0	0	7	14	30	60
20583692	statin	71.6282630572485	82	Male	White	Married	Other	5.3	162	13.9	3.9	129	116	0.7	9	10	22	83.3	1.4	98.5294117647059	77.5588235294118	36.5330769230769	15.1470588235294	106.3625	59.3875	1615	4	14	35	25	Yes	No	No	No	No	No	No	Yes	No	No	5	1.21	7.21319444444444	0	0	7	14	30	60
20586411	non-statin	39.0379143599769	66.9	Female	Other	Other	Other	11	163	10.5	3.5	135	86	0.6	5	15	17	30.4	1.1	99.5862068965517	89.9310344827586	37.4685714285714	19.2068965517241	108.142857142857	66.4642857142857	5080	3	9	35	22	Yes	No	No	No	No	No	No	No	No	Yes	3	2.85	9.83611111111111	0	0	7	14	30	60
20591408	statin	92.0045869892047	76.5	Female	White	Other	Medicare	8.8	340	8.9	4.4	135	79	0.5	12	11	26	38.3	1.2	98.5384615384615	101.851851851852	36.5566666666667	23.6296296296296	122.185185185185	58.962962962963	1585	2	13	48	34	No	No	No	No	No	No	No	No	No	No	5	3.07	9.77013888888889	0	0	7	14	30	60
20594502	statin	53.473209847474	82	Male	White	Other	Other	8.2	164	14.1	4.3	139	93	1	20	15	24	26.8	1	98.7241379310345	76.2758620689655	36.66625	14.9032258064516	122.166666666667	61.7333333333333	3760	5	14	29	30	Yes	No	Yes	No	Yes	No	No	Yes	No	No	3	4.04	5.77847222222222	0	0	7	14	30	60
20594748	non-statin	68.688845036685	95.6	Male	Other	Other	Medicare	29.5	361	13.1	5.3	140	140	0.9	33	11	24	25.9	1.3	92.64	102.96	36.6742857142857	29.9	113.6	60.2166666666667	1137	3	10	66	48	No	No	Yes	Yes	No	No	No	Yes	No	No	3	11.25	11.1548611111111	0	1	7	11	11	11
20596699	statin	58.4636244979736	100.9	Male	White	Married	Medicare	11.6	206	10.3	4.1	144	126	1.1	21	12	29	27.9	1.1	96.3	127.266666666667	37.4828571428571	19.3166666666667	103.178571428571	61.1071428571429	1760	4	14	40	39	No	No	Yes	Yes	Yes	Yes	No	No	No	Yes	5	12.89	12.8333333333333	0	1	7	13	13	13
20599573	statin	69.199745800197	92.7	Male	White	Married	Medicare	14.5	399	13	4	133	114	0.8	15	15	24	33.9	1.3	95.0357142857143	71.9285714285714	36.4833333333333	22.3571428571429	140.92	69.28	2375	2	14	23	30	Yes	No	No	No	Yes	Yes	No	Yes	No	No	4	2.87	11.6590277777778	0	0	7	14	30	60
20606980	statin	76.3841345829158	50.8	Female	White	Other	Medicare	14	263	10.5	4.1	131	106	1	23	10	29	22.1	1.2	92.56	103.423076923077	36.7457142857143	19.6153846153846	129.583333333333	75.8333333333333	1785	2	14	50	29	No	No	No	No	No	No	No	No	No	Yes	9	10.16	16.4097222222222	0	0	7	14	30	60
20612281	statin	40.8940514477768	108	Female	White	Married	Other	15.6	492	13.8	3.3	140	113	1.1	14	13	24	25.6	1.1	98.04	95.8	37.73	19.22	117.52	70.8	3751	3	14	52	36	No	No	No	No	Yes	No	No	No	No	No	2	3.51	6.90902777777778	0	0	7	14	30	60
20613115	statin	72.5464280455759	90	Female	Other	Married	Medicare	9	356	12.6	3.8	146	115	0.8	18	14	28	78.6	1.1	97.72	79.32	36.2128571428571	13.8	113.44	55.52	1705	3	14	19	33	Yes	No	Yes	Yes	Yes	No	No	Yes	No	No	4	1.18	11.0298611111111	0	0	7	14	30	60
20615993	non-statin	59.3330849439854	59	Male	White	Married	Medicare	9.7	90	8.3	3.7	143	124	0.5	21	13	28	29	1.3	96.2222222222222	109.571428571429	36.48375	14.6071428571429	102.96875	71.640625	877	2	6	97	49	No	No	No	No	Yes	No	No	No	No	No	11	9.4	20.86875	0	0	7	14	27	27
20616267	non-statin	87.4183243955758	63.5	Male	White	Other	Medicare	4.9	292	10.1	3.6	138	89	0.8	12	12	21	28.7	1.2	98.4634146341463	59.5227272727273	36.7442857142857	17.6341463414634	117.828571428571	60.9714285714286	1050	2	13	31	30	No	No	No	No	No	No	No	Yes	No	No	4	6.55	13.1243055555556	0	0	7	14	25	25
20618576	statin	89.9135571605797	53	Female	Other	Married	Medicare	15.3	229	9.9	5	136	137	1.8	61	16	20	27.9	1.2	96.3055555555556	94.1111111111111	37.2471428571429	22.25	96.7948717948718	45.1794871794872	1420	3	11	84	36	No	No	Yes	No	No	No	No	No	No	No	5	2.27	8.22569444444444	0	0	7	14	30	60
20621399	non-statin	45.9970691425898	66.8	Female	White	Married	Other	9	235	11.1	3.7	140	127	0.4	10	13	20	26.8	1.2	97.2352941176471	103.294117647059	37.366	21.0588235294118	121.25	85.9375	811	2	10	39	19	No	No	No	No	No	No	No	No	No	No	2	5.03	7.46041666666667	0	0	7	14	30	40
20626031	statin	66.9475129579232	91	Male	White	Married	Medicare	9.4	414	8.6	2.9	139	145	1	25	11	32	52.1	1.1	97.4634146341463	76.7317073170732	36.8675	18.3095238095238	124.317073170732	44.5365853658537	955	2	14	38	28	Yes	No	Yes	No	Yes	Yes	No	Yes	No	No	7	2.36	8.55625	0	0	7	14	30	60
20627379	statin	91.415643372522	69	Female	White	Other	Other	20.6	346	12.1	4.5	140	139	2.3	64	20	16	25.9	2.4	95.36	81.04	36.165	24.7307692307692	147.25	75.25	2200	2	14	41	31	Yes	No	No	No	No	No	No	No	No	No	7	4.75	4.80763888888889	0	0	7	8	8	8
20629737	non-statin	47.828042168693	65	Male	White	Married	Other	4.5	381	11.4	4.5	136	118	0.5	12	16	23	31.2	1.3	99.4358974358974	72.5128205128205	36.684	16.475	126.564102564103	59.6153846153846	2327	2	14	27	30	Yes	No	Yes	Yes	No	No	No	No	No	No	6	1.09	15.1208333333333	0	0	7	14	30	43
20630680	statin	67.9790787873367	76.2	Male	White	Married	Other	5.2	162	13	4	139	128	1	24	8	26	34.6	1.2	99.3448275862069	79	37.2423076923077	17.527027027027	102.128205128205	66.7435897435897	2650	3	6	56	32	Yes	No	Yes	No	Yes	No	No	No	No	Yes	2	1.91	8.1875	0	0	7	14	30	60
20630855	statin	76.8050180124106	77.6	Male	Other	Other	Other	7.4	166	12.9	4.4	143	94	1.3	14	13	19	30.3	1.2	96	79.9230769230769	36.61	15.4615384615385	133.9	91.8	400	2	14	25	32	Yes	No	No	No	No	No	No	No	No	No	8	3.52	5.80694444444444	0	0	7	14	30	60
20633252	non-statin	35.232749032757	70	Female	Other	Married	Other	6.5	35	11.7	3.6	137	74	0.7	12	22	12	32.5	1.1	93.92	126.6	36.685	35.24	94.2083333333333	69.875	2570	3	14	52	33	No	No	No	No	No	No	Yes	No	No	No	2	4.03	14.6013888888889	0	0	7	14	30	60
20634861	non-statin	91.4810509196642	62	Male	White	Other	Medicare	20.6	132	10.3	4.4	138	109	0.9	16	14	24	34.1	1.1	96.36	62.56	36.65	16.64	121.95652173913	53.4782608695652	1645	2	14	42	28	Yes	No	No	No	No	No	No	No	No	No	6	1.17	3.9875	0	0	7	14	30	60
20635188	statin	54.3219203523509	96.5	Male	White	Married	Medicare	5.3	233	13.1	4.9	138	165	0.8	12	14	27	29.1	1	96.9090909090909	84.3478260869565	36.6866666666667	15.7826086956522	106.739130434783	45.4782608695652	1795	3	14	31	31	Yes	No	Yes	No	No	Yes	No	Yes	No	No	4	2.48	9.75138888888889	0	0	7	14	30	60
20637092	statin	80.7267936205463	66.5	Female	White	Married	Medicare	13.7	146	11.1	3.5	138	132	1.7	29	14	24	30.6	1.2	98.5384615384615	80.6444444444444	36.4755555555556	16.2830188679245	123.903846153846	54.7307692307692	1437	9	4	92	46	Yes	No	Yes	No	Yes	No	No	Yes	No	No	6	4.22	16.1138888888889	0	0	7	14	30	60
20641901	non-statin	77.6291376676286	67.4	Male	White	Other	Medicare	1.8	108	8.5	3.6	141	68	0.6	11	11	22	26.8	1.2	94.8148148148148	95.1428571428571	36.6757142857143	14.6428571428571	90.0740740740741	51.5555555555556	787	7	13	44	33	No	No	Yes	No	No	No	No	No	No	No	9	6.98	16.8791666666667	0	0	7	14	23	23
20642113	non-statin	63.7317581372229	110	Female	White	Other	Medicare	3.8	148	9.1	4.1	142	122	0.4	16	9	26	25.7	1	95.7058823529412	87.2666666666667	36.8022222222222	23.9	104.107142857143	54.75	430	2	14	56	44	No	No	No	No	Yes	No	No	No	No	Yes	4	1.55	9.50902777777778	0	0	7	14	30	60
20642472	statin	86.8328804372626	60	Female	Other	Other	Medicare	6.1	144	12.2	3.5	140	149	0.6	16	9	25	31.1	2.3	96.1666666666667	106.958333333333	35.3657142857143	21.75	92.5833333333333	65.7916666666667	220	2	14	60	49	No	No	No	No	Yes	Yes	No	No	No	Yes	6	3.74	13.1652777777778	0	0	7	14	30	60
20643500	statin	58.4440406786611	87	Male	White	Married	Other	6	321	7.6	4.1	138	161	0.9	14	11	25	27.3	1.6	99.5757575757576	84.030303030303	37.18	17.2941176470588	113.03125	60.09375	1125	4	7	63	48	Yes	No	No	Yes	Yes	No	No	No	Yes	No	2	2.28	11.2423611111111	0	0	7	14	30	60
20648042	statin	80.495168271995	82.2	Male	Other	Married	Other	12.7	141	12.1	3.3	146	119	0.9	19	13	30	22.3	1.6	99.9545454545455	93.695652173913	37.74375	18.4565217391304	138.086956521739	52.6086956521739	2435	2	7	43	46	No	No	Yes	No	Yes	No	No	No	No	No	4	6.03	5.92083333333333	0	1	6	6	6	6
20649731	non-statin	80.1881115808149	118.2	Male	White	Married	Medicare	10.4	143	12	3.6	145	95	1.5	26	12	30	27.3	1	95.8	79.28	37.00625	19.72	123.44	65.72	2620	5	14	32	25	No	No	No	No	No	Yes	No	Yes	No	No	8	3.17	6.06458333333333	0	0	7	14	30	60
20651353	statin	66.6834490709052	96.1	Male	White	Other	Medicare	11.8	157	10.3	4.9	137	155	1	20	14	28	27.9	1.1	96	80.6666666666667	37.1481818181818	16.8703703703704	108.807692307692	56.9615384615385	2670	3	3	78	42	Yes	No	Yes	Yes	Yes	Yes	No	Yes	Yes	No	7	2.8	5.79236111111111	0	0	7	14	30	60
20654746	non-statin	52.7412969422404	106	Female	Other	Other	Medicare	11.8	316	13.7	4.1	132	164	0.6	27	11	24	26.5	1	99.6666666666667	112	36.7975	15.6666666666667	106.785714285714	70.5714285714286	992	2	14	48	30	No	No	No	No	Yes	No	No	No	No	No	8	1.58	55.7326388888889	0	0	7	14	30	60
20658061	non-statin	28.9177229678466	58	Female	Other	Other	Medicare	5.3	197	6.9	3.5	135	88	9.7	52	18	27	28.6	1.1	98.4565217391304	104.765957446809	36.7583333333333	23.46875	136.394736842105	91.2894736842105	603	5	14	56	40	No	No	No	No	No	No	No	No	No	No	4	4.28	8.49583333333333	0	0	7	14	30	60
20661218	statin	95.6242342976255	58.5	Male	White	Married	Medicare	12.8	235	10.6	5.8	123	141	1.3	57	16	19	26.2	1	95.7916666666667	98.5	36.5975	20.2083333333333	109	58.75	1725	2	12	51	29	No	No	No	No	No	No	No	No	Yes	No	7	1.56	6.73333333333333	0	0	7	12	12	12
20663353	statin	84.6738302580511	64	Male	White	Married	Medicare	25.8	371	10.7	3.5	125	110	0.8	17	14	27	27.5	1.2	98.9130434782609	87.125	36.6133333333333	15.6458333333333	139.826086956522	57.1739130434783	1495	2	14	47	39	Yes	No	No	No	Yes	No	No	No	No	No	4	1.6	7.36458333333333	0	0	7	14	30	60
20665026	statin	63.5999761801764	78.1	Male	Other	Other	Medicare	4.9	177	11.1	5	132	116	11.3	73	21	24	32	1.2	94.48	105.730769230769	37.6811111111111	24.9230769230769	143.72	71.32	446	4	14	46	32	No	No	No	No	No	Yes	No	Yes	No	No	7	2.07	4.91736111111111	0	0	7	14	30	60
20665882	non-statin	55.1001286665949	43.8	Female	White	Other	Other	6.6	273	11.6	4.3	140	120	0.6	14	14	28	29.7	1	97.1818181818182	79.969696969697	36.7416666666667	16.2424242424242	113.827586206897	68.2758620689655	1050	2	14	22	29	No	No	No	No	No	No	No	No	No	Yes	2	1.88	2.77013888888889	0	0	7	14	30	60
20668073	non-statin	55.6566536707169	73.9	Male	White	Other	Other	20.3	557	8.4	4.5	135	109	1.3	40	19	18	53.9	1.2	96.8846153846154	79.9583333333333	36.7314285714286	16.1730769230769	103.75	63.6666666666667	890	2	12	55	36	Yes	No	Yes	Yes	No	No	No	No	No	Yes	2	40.63	40.8402777777778	0	0	7	14	30	60
20670706	statin	79.8730029222634	81	Male	White	Married	Medicare	10.3	86	8.9	3.4	144	88	4.4	27	13	36	29.9	1.3	95.85	76.9285714285714	36.6985714285714	18.95	94.8139534883721	54.9302325581395	0	7	14	57	30	Yes	No	Yes	No	No	Yes	No	Yes	No	No	8	2.95	10.9895833333333	0	0	7	14	30	60
20671125	statin	78.2457389742813	77.7	Female	White	Married	Medicare	10.1	290	8.7	5.1	138	138	1.4	46	12	20	37.2	2.9	98	79.0833333333333	37.1357142857143	12.6666666666667	99.1071428571429	46.875	1723	2	13	48	31	No	No	Yes	No	Yes	No	No	No	No	Yes	4	4.69	6.39722222222222	0	0	7	14	30	60
20678397	statin	55.1060274953167	118	Male	Other	Other	Medicare	14.3	264	8.4	4.1	135	113	1.1	28	13	25	29	1.2	96.21875	106.875	37.7	25.4545454545455	121.25	64.3928571428571	850	2	14	52	39	Yes	No	No	No	No	Yes	No	No	No	Yes	6	7	20.8888888888889	0	0	7	14	30	60
20682889	statin	64.9355878355234	46	Female	White	Married	Other	11.8	383	13.7	3.3	143	100	0.7	19	15	27	24.8	1.3	95.6470588235294	80.5588235294118	37.3066666666667	23.4722222222222	105.217948717949	66.1794871794872	1000	4	11	45	38	Yes	No	No	Yes	Yes	No	No	Yes	Yes	No	6	4.55	11.0430555555556	0	0	7	14	30	60
20683754	non-statin	64.1710376651341	136	Female	White	Married	Medicare	8.5	335	9.8	4.5	138	145	1.3	42	13	23	31	1.5	99.8387096774194	82.1142857142857	36.46375	20.3235294117647	117.243243243243	55.2162162162162	790	3	14	61	45	No	No	Yes	No	Yes	Yes	Yes	No	No	No	3	4.81	57.1979166666667	0	0	7	14	30	60
20690213	non-statin	91.1091380661467	54.3	Female	White	Married	Medicare	9.4	115	7.6	4.1	134	135	0.7	28	12	28	27.8	1.6	98.3658536585366	97.219512195122	36.7360869565217	16.6585365853659	142.361111111111	53.8888888888889	1785	2	13	59	30	No	No	No	Yes	Yes	No	No	No	No	No	4	3.81	7.79097222222222	0	0	7	14	30	60
20690612	non-statin	65.8037688406286	81.1	Male	Other	Married	Medicare	12.8	92	13.9	3.9	142	122	1.1	17	16	23	35.6	1.3	94.03125	93.6060606060606	36.54	21.6875	98.6	63.3666666666667	1120	5	14	51	41	No	No	No	No	Yes	No	No	No	No	No	3	1.27	4.20416666666667	0	0	7	14	30	60
20691706	statin	81.4386695061843	67.8	Male	White	Other	Medicare	1.9	71	10.4	3.6	140	84	1.8	32	17	17	30.9	1.5	83.1836734693878	76.625	36.9266666666667	26.7314814814815	112.377049180328	47.0983606557377	295	11	14	121	58	No	No	Yes	Yes	No	No	Yes	Yes	No	No	9	1.02	1.05347222222222	0	1	2	2	2	2
20695857	statin	46.4370275963151	76.6	Male	Other	Married	Other	10.3	212	12.8	4	137	130	0.9	15	12	26	40.5	1	99	89.3	37.0857142857143	20.5161290322581	102.08064516129	55.8709677419355	3155	4	14	28	36	Yes	No	Yes	Yes	Yes	Yes	No	Yes	No	No	1	3.23	8.94652777777778	0	0	7	14	30	60
20695999	statin	84.4009651287518	77.2	Female	White	Other	Other	8.9	165	9.2	2.9	138	173	0.8	12	11	21	25	1.1	99.90625	74.3214285714286	38.1411111111111	17.34375	163.36	53.48	2160	5	4	51	44	No	No	No	No	Yes	Yes	No	No	No	Yes	6	4.31	12.2201388888889	0	0	7	14	23	23
20696153	statin	91.4926414845804	65.5	Female	White	Other	Medicare	8.9	192	9.8	5.6	136	132	2.5	54	27	16	32.7	1.6	88.8648648648649	88.8205128205128	35.86375	26.0512820512821	89.1470588235294	55.2352941176471	283	2	14	87	44	Yes	No	Yes	No	No	Yes	No	Yes	No	Yes	8	1.44	1.40555555555556	0	1	1	1	1	1
20696458	statin	76.5447282593154	78	Male	Other	Married	Medicare	6.5	106	11.2	4.1	141	140	1.9	28	10	27	34.6	1.3	98.25	57.875	36.3571428571429	14.1212121212121	150.676470588235	67.7794117647059	1275	5	14	44	37	Yes	No	No	Yes	No	Yes	No	No	No	No	8	1.85	3.60416666666667	0	0	7	14	30	60
20697797	statin	76.8178101398829	76.6	Female	Other	Other	Medicare	7.7	212	12.8	3.6	145	104	0.7	13	12	20	26.9	1.1	95.04	73.75	36.4857142857143	15.4615384615385	117.444444444444	52	2142	10	3	66	37	Yes	No	No	No	Yes	No	No	Yes	No	No	4	4.95	9.97638888888889	0	0	7	14	30	60
20699286	non-statin	77.2108191281397	89	Female	Other	Married	Medicare	12.9	56	10.9	3.8	140	153	2	17	17	22	32.8	1.5	96.0125	103.644859813084	38.2807692307692	19.2164948453608	109.179012345679	57.2283950617284	191	3	10	87	49	No	No	Yes	Yes	Yes	No	No	No	No	No	10	6.05	7.95555555555556	0	1	7	7	7	7
20709681	statin	65.8212724561919	93.9	Male	White	Other	Other	6.6	210	10.7	4.4	140	147	1	35	13	27	47.5	2.3	95.03125	83.1875	37.6742857142857	24.3939393939394	163.40625	57.71875	1357	2	10	51	46	Yes	No	Yes	No	Yes	Yes	No	Yes	No	No	5	9.74	16.6479166666667	0	0	7	14	30	60
20710744	non-statin	84.2622958050948	44.2	Male	White	Married	Medicare	8.8	229	13.4	4.4	135	168	0.9	24	15	27	35.1	1.3	94.08	95.4230769230769	36.7016666666667	22.2307692307692	123.48	76.44	1050	2	14	30	39	No	No	No	No	No	No	No	No	No	No	6	1.91	1.93888888888889	0	0	7	9	9	9
20714104	non-statin	64.6136931891124	76.3	Male	Other	Other	Other	11.2	107	12.6	5.3	134	91	1.4	57	18	15	38	3.6	94.65	130.038461538462	36.4214285714286	19.8846153846154	88.8392857142857	71.1428571428571	507	6	13	71	38	No	No	No	No	No	Yes	No	No	No	Yes	6	1.59	4.30138888888889	0	1	4	4	4	4
20716276	statin	83.1330824646551	79.4	Female	White	Other	Medicare	7.9	298	8.8	3.6	137	121	1.3	14	14	25	26.4	1.2	96.8461538461538	85	37.3333333333333	26.6153846153846	142.25	63.5	2262	2	14	26	31	Yes	No	Yes	No	No	Yes	No	No	No	No	9	11.72	11.7131944444444	0	0	7	14	30	60
20716285	non-statin	88.6761479755584	75.5	Male	White	Married	Medicare	6.9	192	8.7	3.8	143	151	1.1	47	8	32	35	1.8	99.2745098039216	100.25	36.685	22.9444444444444	115.5625	67.4583333333333	2555	7	9	74	39	No	No	Yes	No	No	No	No	No	No	No	6	9	16.6534722222222	0	0	7	14	30	60
20716670	statin	84.6165375741746	87	Female	White	Other	Other	4.3	109	10.3	4.1	146	152	2	59	12	33	41.2	3.8	95.0322580645161	67.7741935483871	35.4816666666667	19.9032258064516	89.9655172413793	58.8965517241379	1565	4	14	58	32	No	No	Yes	No	No	No	No	No	No	No	7	3.32	3.35625	0	0	4	4	4	4
20721494	non-statin	69.222010338351	125	Female	Other	Married	Medicare	9.7	395	13.4	4.7	139	149	0.7	15	16	25	29.5	1	95.6969696969697	68.8529411764706	36.7871428571429	16.7878787878788	111.666666666667	64.9880952380952	2030	4	14	31	24	No	No	No	No	Yes	No	No	No	No	No	3	2.17	8.50416666666667	0	0	7	14	30	60
20721979	statin	79.6074933423137	95.7	Female	White	Other	Medicare	5.9	158	11.1	3.7	141	128	0.8	21	13	27	28.1	1.1	96.3076923076923	87.2692307692308	36.675	17.52	112.653846153846	63.8461538461538	575	2	13	51	38	Yes	No	No	No	Yes	Yes	No	No	No	No	5	1.25	12.1041666666667	0	0	7	14	30	60
20724022	statin	76.2573466511397	55.6	Female	White	Other	Medicare	6.7	266	13.3	4.2	140	112	0.8	19	14	26	29.8	0.9	99.3142857142857	89.0208333333333	36.64	17.3229166666667	102.875	48.25	1419	6	12	47	38	Yes	No	Yes	Yes	Yes	No	No	Yes	No	No	7	9.32	17.6243055555556	0	0	7	14	30	60
20727239	non-statin	23.9417215161455	76	Male	Other	Married	Other	20.8	255	12.4	4.3	139	168	0.9	12	16	24	24.5	1.2	97.25	63.8214285714286	37.0471428571429	15.8928571428571	127.444444444444	77.7037037037037	2450	2	14	23	16	Yes	No	No	No	No	No	No	No	No	No	0	2.73	15.8770833333333	0	0	7	14	30	60
20727722	statin	73.4706506614488	96	Male	White	Married	Medicare	12.9	381	11.4	4	140	173	1	26	15	27	27.8	1.3	97.52	79.08	36.7966666666667	20.52	113.6	60.56	1850	4	14	48	22	Yes	No	No	No	Yes	Yes	No	Yes	No	Yes	5	1.2	3.75069444444444	0	0	7	14	30	60
20727939	non-statin	75.0612873717213	92.4	Male	Other	Married	Medicare	13.1	126	10.4	5.4	133	145	1.3	36	10	21	27.7	1.2	94.1538461538462	72.1538461538462	36.7928571428571	15.4	129.6	69.68	1380	2	12	52	28	No	No	No	No	No	Yes	No	No	No	No	6	2.45	4.3875	0	0	7	14	30	60
20733842	non-statin	64.9105834852874	66	Female	White	Married	Other	4.9	212	11.7	4	135	87	0.6	11	16	24	32.1	1	97.5151515151515	77.625	36.5822222222222	17.9705882352941	113.529411764706	54.8529411764706	2563	2	14	24	23	Yes	No	Yes	No	No	No	No	No	No	No	3	1.25	5.92708333333333	0	0	7	14	30	60
20736833	non-statin	66.9412804083016	50.8	Female	White	Other	Medicare	22.8	486	7.4	2.5	140	85	1	27	16	22	33.7	1.5	93.5862068965517	108.7	37.2044444444444	27.0666666666667	102.185185185185	61.2222222222222	1575	3	14	54	35	Yes	No	No	No	No	No	No	No	No	Yes	3	3.93	8.86875	0	0	7	14	30	60
20747318	statin	78.8682998760639	77	Female	White	Married	Other	8.7	193	9.8	3.7	140	171	0.7	18	11	18	150	1.4	96.6	67.6571428571429	36.9366666666667	18.4285714285714	116.714285714286	47.4285714285714	940	3	14	40	37	Yes	No	Yes	Yes	Yes	No	No	Yes	No	Yes	5	6.66	9.54097222222222	0	0	7	14	30	60
20757520	non-statin	91.7338494447213	43	Female	White	Other	Medicare	17.1	220	13	3.5	135	98	0.9	32	18	25	26.3	1.4	97.5925925925926	97.8461538461538	36.8185714285714	22.3076923076923	95.6363636363636	45.5	1755	4	9	65	38	No	No	No	No	No	No	No	No	No	Yes	4	1.73	4.64583333333333	0	0	7	14	30	60
20757874	non-statin	63.6516830697942	69.3	Male	Other	Other	Other	5.6	143	15.4	4.8	141	87	1	20	14	25	32.1	1.1	99.3548387096774	97.6764705882353	36	15.4117647058824	104.338235294118	61.2352941176471	1035	10	3	73	39	Yes	No	Yes	Yes	No	No	No	Yes	No	Yes	3	2.33	7.90555555555556	0	0	7	14	30	60
20762263	non-statin	22.5889208768129	67	Female	White	Other	Other	6.3	193	11.2	3.6	135	96	0.6	7	13	21	34.5	1.1	98.5925925925926	94.3928571428571	36.8185714285714	15.3214285714286	106.88	66.92	3250	2	14	37	27	No	No	No	No	No	Yes	No	No	No	No	2	2.24	4.18472222222222	0	0	7	14	30	60
20762566	non-statin	39.3412170712995	101	Male	White	Other	Other	7.6	309	11.5	3.6	135	124	0.7	9	11	25	30.2	1.1	97.2121212121212	91.6060606060606	36.9183333333333	17.2727272727273	130.264705882353	64.1470588235294	3400	3	9	16	33	Yes	No	No	No	No	No	No	No	No	No	1	3.84	25.7881944444444	0	0	7	14	30	60
20766427	statin	76.0369218673281	98.1	Female	White	Other	Medicare	10.4	103	10.7	5.3	146	114	2.4	62	16	19	56.9	1.2	99.9615384615385	86.0384615384615	37.12	20.3269230769231	123.72	62.52	810	2	3	101	48	Yes	No	No	Yes	No	Yes	No	No	No	Yes	8	2.32	4.28333333333333	0	0	7	14	30	60
20770007	non-statin	46.5960792965881	93	Male	Other	Other	Medicare	11.5	205	8.8	5.5	136	79	10	33	20	27	99.1	1.4	99.28	85.5	36.6	21.3846153846154	102.741379310345	59.9310344827586	0	9	13	70	38	Yes	No	Yes	No	No	No	No	No	No	No	4	3.28	23.075	0	0	7	14	30	60
20770428	non-statin	49.4117095271385	77	Male	Other	Married	Other	8.1	218	15.9	4.4	138	120	1.2	22	16	23	31.5	1.2	97.7931034482759	74.551724137931	36.0555555555556	19.0689655172414	121.069444444444	66.7222222222222	2683	2	14	37	21	Yes	No	No	No	No	No	No	No	No	Yes	1	3.23	6.33055555555556	0	0	7	14	30	60
20771834	statin	91.41274955296	86.8	Male	Other	Married	Medicare	15.9	260	13.9	4.6	134	110	1.6	30	10	23	30.4	1.4	94.0869565217391	86.0769230769231	36.63	23.7692307692308	99.375	67.5833333333333	700	3	14	51	41	No	No	No	No	No	No	No	Yes	No	No	6	1.98	4.94444444444444	0	0	7	14	30	60
20776080	non-statin	81.5784178708911	73.6	Female	White	Married	Medicare	5.8	260	14.5	3.7	139	149	0.8	20	14	28	36	1.5	100	95.7391304347826	37.6853333333333	15.2608695652174	110.04347826087	52.0434782608696	652	3	3	103	58	No	No	Yes	Yes	Yes	Yes	No	No	No	Yes	10	15.45	15.4354166666667	0	0	7	14	30	60
20776263	statin	70.6429298930572	133	Male	White	Married	Medicare	7.2	184	14.1	4.2	136	91	1	19	11	25	30.7	1.1	99.5384615384615	78.5666666666667	36.6725	22.5322580645161	104.666666666667	60.6805555555556	2240	3	14	29	38	Yes	No	Yes	No	Yes	No	No	Yes	No	No	4	1.26	9.82083333333333	0	0	7	14	30	60
20777139	statin	68.634476593601	77.2	Male	White	Married	Medicare	7.1	181	12.5	4.6	132	141	0.9	14	9	31	101.3	1.7	98.2380952380952	89.8095238095238	37.15	15.6428571428571	101.818181818182	54.7272727272727	1590	4	14	28	33	Yes	No	Yes	Yes	Yes	Yes	No	Yes	No	No	4	2.04	9.88958333333333	0	0	7	14	30	60
20781053	non-statin	73.8658529443797	107.5	Male	White	Other	Medicare	2.2	238	8.2	3.5	140	138	0.9	17	13	22	38.5	1.9	99.28	115.137931034483	37.6758333333333	24.5172413793103	113.481481481481	57.8148148148148	795	2	14	61	34	No	No	No	No	Yes	Yes	No	Yes	No	No	12	2.32	22.0097222222222	0	0	7	14	30	60
20784750	non-statin	62.9844044040207	67	Male	White	Other	Medicare	25.9	328	12.9	4.8	137	166	0.9	25	10	32	27.7	0.9	93.9565217391304	66.2608695652174	35.722	28.2173913043478	100.521739130435	59.3913043478261	1250	2	14	52	44	Yes	No	No	No	No	No	No	No	No	No	3	1.29	3.14166666666667	0	0	7	14	30	60
20787504	non-statin	32.617820969841	31.7	Female	White	Other	Other	6.2	224	10.3	5	139	72	0.6	35	16	30	28.4	1.1	99.52	166.307692307692	37.0223076923077	29.551724137931	108.740740740741	80.3703703703704	2145	2	10	84	44	No	No	Yes	No	No	No	No	No	No	No	2	5.06	54.0368055555556	0	0	7	14	30	60
20787944	statin	84.9400635590771	62.5	Female	White	Other	Medicare	22.8	412	10.3	4.3	137	87	2.4	44	17	7	43.2	4	99.2222222222222	84.962962962963	36.0916666666667	14.4444444444444	106.08	47.16	391	6	14	89	45	No	No	Yes	No	No	No	No	No	No	Yes	8	8.25	11.4694444444444	0	0	7	14	18	18
20789974	statin	72.2343195287873	92.6	Male	White	Married	Medicare	8.6	294	14.4	4	141	151	0.8	12	14	27	33.3	1.2	96.7352941176471	81.2352941176471	36.6383333333333	17.1176470588235	123.111111111111	56.4166666666667	1480	7	4	61	23	Yes	No	No	No	Yes	Yes	No	No	No	No	4	2.35	10	0	0	7	14	30	60
20791158	non-statin	57.2196564956324	88	Male	White	Other	Other	9.1	258	18.6	5	130	128	1.3	18	16	20	35.2	1.4	95.9677419354839	104.41935483871	37.2025	18.1875	103.878048780488	66.5609756097561	1445	6	10	66	42	No	No	Yes	No	No	No	No	No	No	Yes	4	10.56	25.5284722222222	0	0	7	14	30	60
20791580	statin	79.8583065018079	63.5	Male	Other	Other	Medicare	13.3	132	10.6	5	139	105	0.9	13	9	25	37	1.3	98.3529411764706	79.9705882352941	36.646875	14.5151515151515	118.885714285714	53.9	4275	5	3	71	47	Yes	No	Yes	Yes	Yes	No	No	Yes	No	No	3	3.25	5.16875	0	0	7	14	30	60
20791802	statin	77.0908730832343	51.7	Female	Other	Other	Other	11.1	149	7.1	4.1	138	158	4.8	84	19	24	28.6	1	95.12	93.32	37.3766666666667	25.8	165.04	62.44	2100	7	4	70	37	No	No	No	No	No	Yes	No	No	No	No	10	4.62	10.9680555555556	0	0	7	14	23	23
20796767	non-statin	65.6962564089928	65.6	Female	White	Married	Medicare	10.8	226	12.5	4.6	134	113	0.4	9	10	30	65.8	1.1	97.7741935483871	102.433333333333	37.3066666666667	15.1451612903226	104.484848484848	52.1818181818182	760	2	14	52	29	No	No	No	No	No	No	No	No	No	No	3	1.98	21.3715277777778	0	0	7	14	30	60
20797966	non-statin	71.60642730634	77.2	Male	White	Married	Medicare	9.3	229	8.3	3.3	137	115	1.3	23	12	25	49.8	1.3	96.695652173913	93.8260869565217	36.356	20.4782608695652	106.863636363636	63.7727272727273	1235	2	14	44	31	No	No	No	No	Yes	Yes	No	No	No	No	5	1.06	4.32430555555556	0	0	7	14	30	60
20798320	non-statin	26.3179113665278	66	Female	White	Other	Other	9.8	197	11.2	3.7	141	107	0.5	8	14	25	30.1	1.3	97.2121212121212	92.5151515151515	37.355	16.969696969697	112.9375	66.34375	1870	2	14	25	21	No	No	No	No	No	No	No	No	No	No	0	1.42	4.48402777777778	0	0	7	14	30	60
20798804	statin	55.7727049615202	80	Female	Other	Other	Medicare	6.2	219	8.7	4.7	133	110	6.2	22	17	20	20.7	1.2	98.3666666666667	77.1666666666667	37.0714285714286	16.258064516129	127.8	56.1666666666667	650	4	7	67	43	Yes	No	Yes	No	No	Yes	Yes	No	No	No	5	12.54	46.4006944444444	0	0	7	14	30	60
20800079	statin	85.390005956477	54.3	Male	White	Married	Medicare	22.1	132	9.3	3.2	143	91	2.5	30	12	30	30.1	1.3	98.16	73.96	36.8657142857143	20.4	110.84	46.96	285	6	14	58	38	Yes	No	Yes	No	No	Yes	No	Yes	No	No	7	1.72	11.7548611111111	0	0	7	13	13	13
20802037	non-statin	98.7869889461416	57.6	Female	Other	Other	Other	9.5	193	9.1	4.2	147	136	1	46	21	20	22.6	1	96.1153846153846	77.3076923076923	36.8885714285714	15.1538461538462	157.72	67.08	2320	2	14	46	30	No	No	No	No	No	No	No	No	No	No	6	1.76	9.52083333333333	0	0	7	14	30	60
20803832	non-statin	53.804748023989	49.5	Female	Other	Married	Other	3.9	180	8.7	4.2	137	136	2.7	49	20	15	27.6	1.3	100	106.535714285714	36.3344444444444	24.1379310344828	107.275862068966	61.5172413793103	1145	7	8	100	43	No	No	Yes	Yes	No	No	No	No	No	Yes	7	9.98	15.1347222222222	0	0	7	14	19	19
20806475	non-statin	77.3238073812857	58	Female	White	Other	Medicare	0.6	42	13.9	3.7	143	96	1.8	22	19	13	49.8	1.4	98.2727272727273	122.205128205128	36.805	24.0641025641026	103.974358974359	55.8974358974359	340	4	14	107	57	No	No	Yes	Yes	No	No	No	No	No	Yes	9	26.45	26.3951388888889	0	1	7	14	26	26
20807838	statin	75.2763237190076	80	Male	White	Other	Medicare	33.7	308	8.4	5	134	109	1.8	25	15	21	45.1	1.8	97.5757575757576	73.8484848484848	37.4183333333333	21.6060606060606	108.266666666667	43.7	1022	3	9	65	44	Yes	No	Yes	Yes	No	No	No	No	No	No	8	4.57	17.2444444444444	0	0	7	14	30	60
20808892	non-statin	93.0454589012217	43.5	Female	White	Married	Medicare	17.5	665	15.1	8.5	137	145	1.7	45	25	27	22.7	1.1	94.7391304347826	105.217391304348	36.7857142857143	22.8695652173913	140.428571428571	73.2857142857143	2637	4	8	58	34	Yes	No	No	No	Yes	No	No	No	No	No	5	2.78	9.40694444444444	0	1	7	9	9	9
20810248	statin	80.982843414625	50.6	Female	White	Other	Medicare	6.9	172	13.9	4.1	130	115	0.5	15	11	36	33.6	2.2	95.8148148148148	112.37037037037	36.4983333333333	17.7142857142857	119.6	73.16	1970	4	14	40	38	Yes	No	Yes	No	Yes	No	No	Yes	No	Yes	5	3.92	7.62847222222222	0	0	7	14	30	60
20812033	statin	74.2822846830929	127.2	Female	White	Married	Medicare	5.4	223	11.8	5.1	142	149	1	30	12	30	28	2.3	95.6875	95.65625	37.8266666666667	17.84375	129.787878787879	58.0606060606061	1933	3	7	76	49	Yes	No	No	No	No	Yes	No	No	No	Yes	5	4.05	13.0819444444444	0	0	7	14	30	60
20815339	non-statin	74.7938743353722	75.4	Female	White	Other	Medicare	7.5	214	7.5	4.3	137	91	1.1	26	11	31	41.5	3.4	95.3448275862069	100.172413793103	36.8885714285714	18.4516129032258	97.72	55.48	640	2	14	58	45	No	No	Yes	Yes	No	Yes	No	No	No	No	7	2.58	2.62708333333333	0	1	3	3	3	3
20816845	non-statin	76.9796301721416	59	Female	Other	Other	Medicare	7.4	329	12.1	4	140	131	0.6	8	16	24	32.5	1.1	98.0555555555556	73.8333333333333	37.01	20.6111111111111	133.733333333333	75	1300	2	14	33	35	No	No	No	No	Yes	Yes	No	No	No	Yes	6	14.91	15.7291666666667	0	0	7	14	30	60
20817758	statin	81.7549334109683	65.5	Female	White	Other	Medicare	11.9	108	9.5	4.9	134	108	0.8	25	13	27	31	1.4	95.6923076923077	74.4615384615385	36.91	19.6923076923077	121.16	64.8	1400	2	14	31	32	Yes	No	No	No	Yes	No	No	Yes	No	No	4	2.1	10.0965277777778	0	0	7	14	30	60
20819317	non-statin	47.419086827668	62.9	Male	Other	Other	Medicare	3.1	107	12.7	3.8	141	82	0.9	14	13	28	26.9	1.5	99.0384615384615	66.8846153846154	37.0385714285714	21.3846153846154	125.294117647059	62.3529411764706	1025	3	14	39	24	No	No	No	No	No	No	No	No	No	No	6	1.12	5.54375	0	0	7	14	30	60
20825182	non-statin	92.2231483205351	63	Female	Other	Other	Medicare	7.5	333	15.1	4.4	134	121	1.2	25	13	32	35.9	1	97.8620689655172	91.2962962962963	36.67	16.1034482758621	120.5	52.0862068965517	3980	4	14	28	23	Yes	No	No	No	No	No	No	No	No	Yes	8	2.35	5.88819444444444	0	0	7	14	30	60
20826529	non-statin	40.9610447776178	50.3	Male	White	Married	Other	16.3	342	8.9	3.5	137	73	0.8	29	15	26	35.1	1.3	100	109.6	37.6042857142857	21.4615384615385	104.833333333333	69.6666666666667	2075	2	14	37	36	No	No	No	Yes	No	No	Yes	No	No	Yes	5	27.4	27.2138888888889	0	1	7	14	27	27
20829208	statin	44.625840766761	77.8	Male	Other	Other	Medicare	6.7	181	12.9	3.7	136	97	0.7	9	9	26	25.4	1.1	98	90.0588235294118	36.0193548387097	14.7058823529412	115.911764705882	59.5	3760	3	14	39	20	Yes	No	No	No	Yes	No	No	Yes	No	Yes	1	1.3	4.94444444444444	0	0	7	14	30	60
20830517	non-statin	86.2109845435811	81	Male	White	Other	Medicare	18.7	240	7.9	4.5	140	154	1.4	72	18	22	23.2	1.2	99.7777777777778	81.6206896551724	36.233	14.71875	129.692307692308	63.6538461538462	1175	2	13	37	42	No	No	No	No	No	No	No	No	No	No	6	2.35	5.675	0	0	7	14	30	35
20831668	statin	77.7954638446716	60.3	Female	Other	Married	Medicare	20.2	143	7.8	4.1	146	67	1.3	23	13	20	22.4	1.9	96.975	92.15	36.629	17.85	98.6451612903226	52.2903225806452	705	2	15	60	27	Yes	No	Yes	No	No	Yes	No	Yes	No	No	10	7.2	13.9569444444444	0	0	7	14	30	60
20833808	statin	65.874127443053	70	Male	White	Married	Medicare	8.7	304	13.8	4.7	147	174	1.2	31	24	21	36.8	1.5	93.88	115.5	37.488	25.7115384615385	120.25	86.0833333333333	1060	5	14	75	50	Yes	No	Yes	No	Yes	No	No	Yes	No	Yes	7	32.32	32.3152777777778	0	0	7	14	30	60
20837994	statin	75.7266966528737	99.7	Male	White	Married	Medicare	11.1	246	12.2	4.4	135	109	1.1	33	14	26	30.2	1.6	98.7428571428571	86.7714285714286	36.7184375	18.3428571428571	117.542857142857	54.7428571428571	2330	3	14	45	35	Yes	No	No	Yes	Yes	No	No	Yes	No	No	3	4.45	9.12847222222222	0	0	7	14	30	60
20838061	non-statin	91.3802102441669	68.1	Male	White	Married	Medicare	26.5	426	7	3.9	142	93	1.3	46	12	24	30.9	1.4	97.4444444444444	105.540540540541	36.9475	24.8243243243243	108.72972972973	57.4324324324324	1050	3	3	119	55	No	No	No	No	Yes	No	No	No	No	Yes	5	4.68	23.81875	0	0	7	14	27	27
20839512	statin	63.8556826706677	99	Male	Other	Married	Other	16.5	173	13.6	3.8	138	100	0.6	12	12	26	25.7	1.1	97	107	37.1	24.3809523809524	117.45	66.65	1875	2	14	31	35	Yes	No	Yes	Yes	Yes	Yes	No	Yes	No	No	3	1.15	5.01458333333333	0	0	7	14	30	60
20839624	non-statin	48.6835099133664	68	Female	Other	Other	Other	7.5	76	6.6	4.2	136	96	0.5	12	8	26	22.7	1.1	96.84	76.72	37.36	18.25	128.954545454545	79.1363636363636	700	2	14	39	28	No	No	No	No	Yes	Yes	No	No	No	No	3	3.17	28.1034722222222	0	0	7	14	30	60
20841634	non-statin	76.4115403090432	127	Male	White	Other	Medicare	8.5	205	8	5	135	122	1	23	11	23	27.3	1.4	94.1071428571429	79.75	36.9266666666667	18.1964285714286	103.53125	52.90625	2350	3	14	24	39	No	No	No	No	Yes	Yes	No	Yes	No	No	6	1.23	7.42083333333333	0	0	7	14	30	60
20844138	non-statin	33.6292631552049	74	Male	Other	Married	Other	12.5	251	15.3	4.5	145	113	1	14	13	22	25.3	1.2	99.0344827586207	63.6551724137931	37.2557142857143	29.2	102.714285714286	69.1785714285714	3060	4	3	79	42	No	No	Yes	No	No	No	No	No	No	No	0	3.65	10.8465277777778	0	0	7	14	30	60
20846739	non-statin	45.8045692992591	62	Male	Other	Other	Other	11.6	150	10.5	5	131	112	1.4	38	13	19	29.2	1.3	100	90.0384615384615	36.732	17.2777777777778	124.392857142857	61.2321428571429	2995	5	3	89	39	Yes	No	Yes	Yes	No	No	No	No	No	No	0	2.19	10.7416666666667	0	0	7	14	30	60
20849910	statin	76.1125044034731	97.5	Male	White	Other	Medicare	13.8	293	11.6	4.3	136	142	1	15	11	25	21.4	1.3	96.0344827586207	72.448275862069	36.7457142857143	21.9655172413793	143.227272727273	59.1363636363636	2155	2	14	21	26	No	No	No	No	Yes	No	No	Yes	No	No	5	2.95	6.40972222222222	0	0	7	14	30	60
20850345	non-statin	74.765105357848	71.6	Male	White	Married	Medicare	12.3	117	9.9	4.1	134	96	3.4	66	17	20	43.3	3.2	96.3548387096774	70.4375	36.7966666666667	19	128.269230769231	67.2692307692308	1575	3	14	47	24	Yes	No	Yes	No	No	Yes	No	No	No	Yes	7	7.08	10.0375	0	0	7	14	30	37
20853275	non-statin	85.9268047699273	66.7	Female	White	Other	Medicare	9.2	151	12.9	3.6	135	98	0.7	19	14	26	29.7	1.1	95.0869565217391	73.2173913043478	37.175	19.9565217391304	102.636363636364	56.1363636363636	890	3	14	31	33	No	No	No	No	No	No	No	No	No	No	5	1.4	4.43263888888889	0	0	7	14	30	60
20854934	statin	85.869896990671	93.4	Female	Other	Other	Medicare	8.3	384	10.7	4.9	138	128	1.2	38	14	20	33.4	1.1	98.625	73.8181818181818	36.7483333333333	14.6515151515152	126.657142857143	50.1571428571429	2082	2	10	46	36	Yes	No	Yes	Yes	No	Yes	No	Yes	No	Yes	7	3.32	7.04722222222222	0	0	7	14	30	60
20856287	statin	75.2511063441043	78.8	Female	White	Married	Medicare	12.5	174	8.4	2.9	133	138	1.3	75	13	31	65	1.7	99.0434782608696	74.5652173913043	37.1933333333333	20.3653846153846	118.217391304348	52.1739130434783	4010	7	3	80	37	Yes	No	Yes	No	No	No	No	Yes	No	No	4	3.26	11.9798611111111	0	0	7	14	30	60
20856961	statin	87.0150100633431	60	Female	White	Other	Medicare	8.1	210	9.8	3.5	138	117	2	26	15	24	32.6	1.2	96.9230769230769	107.575	37.1966666666667	26.75	97.85	48	1800	2	14	60	41	Yes	No	Yes	No	No	No	No	No	No	No	5	8.35	11.0256944444444	0	0	7	14	30	60
20860751	non-statin	79.5606803921175	99.7	Male	White	Other	Medicare	159	204	10.9	3.5	143	122	2.8	45	20	20	36.7	2.1	95.5	86.1086956521739	36.6357142857143	29.3478260869565	112.463414634146	60.9512195121951	1646	2	14	55	33	Yes	No	No	No	No	No	No	No	No	No	8	3.46	18.8027777777778	0	0	7	14	30	60
20863776	non-statin	46.6559577850667	99	Female	White	Other	Other	10.1	242	12.5	3.7	137	96	0.8	15	14	22	83.6	1.2	95.5	76.0769230769231	36.6625	18.25	122.794117647059	67.8235294117647	1342	3	14	36	26	Yes	No	Yes	Yes	No	No	No	No	No	No	0	1.29	6.18402777777778	0	0	7	14	30	60
20864168	statin	73.5610703162409	73	Male	White	Married	Medicare	15.2	216	13.5	4	141	179	0.8	23	18	25	35.1	1.2	96.28	79.9583333333333	36.8614285714286	16.6666666666667	159.565217391304	82.2173913043478	1491	2	12	32	22	Yes	No	No	Yes	No	No	No	Yes	No	No	4	2.41	14.7097222222222	0	0	7	14	30	60
20866110	non-statin	71.0043502359775	60.8	Female	White	Other	Medicare	15.5	201	13.2	4.3	137	89	1.4	26	14	20	31.7	1.1	96.2222222222222	73.1851851851852	36.62	28.9333333333333	113.96875	65.46875	3575	5	3	120	46	No	No	Yes	Yes	No	No	No	No	No	No	4	3.67	3.76527777777778	0	1	4	4	4	4
20866492	statin	70.2717713339527	57.9	Female	White	Married	Other	7.6	263	9.2	4.6	144	140	0.9	34	14	27	26	1.1	92.8	92.8	36.88125	18.0714285714286	105.346153846154	55.8846153846154	1100	2	13	40	39	Yes	No	No	No	No	No	No	No	No	No	4	2.88	9.86041666666667	0	0	7	14	30	60
20866663	non-statin	86.6428082081348	54.8	Female	White	Other	Medicare	12.8	196	12.2	3.6	139	175	0.9	23	15	27	43.2	1.3	93.1764705882353	67.6857142857143	37.2483870967742	20.7142857142857	113.848484848485	48.6363636363636	829	4	13	53	35	Yes	No	Yes	No	Yes	Yes	No	Yes	No	No	9	3.32	10.9590277777778	0	0	7	14	30	60
20867999	non-statin	71.7414539157904	136	Female	White	Other	Medicare	18.1	185	9.2	4	139	88	2	40	21	29	28.3	2.4	94.72	100.166666666667	37.1028571428571	20.52	105.909090909091	73.4545454545455	1040	2	14	46	38	Yes	No	Yes	Yes	No	No	No	No	No	Yes	9	3.15	3.26597222222222	0	1	3	3	3	3
20868433	statin	61.4042525229848	75	Male	White	Married	Other	10.4	305	15.1	4.6	140	100	0.9	20	15	28	31.9	1.2	95.5833333333333	64.5833333333333	36.7945454545455	16.92	135.208333333333	71.3333333333333	1350	2	3	84	44	Yes	No	Yes	Yes	No	No	No	Yes	No	No	4	2.08	5.91944444444444	0	0	7	14	30	60
20872944	non-statin	38.5399578300901	96.8	Female	Other	Married	Other	13	197	13.4	3	148	139	0.8	16	16	14	150	1.6	78.875	93.4375	33.6571428571429	15.3333333333333	88.1029411764706	68.9705882352941	12905	4	3	100	48	No	No	Yes	Yes	No	No	No	No	No	No	1	8.34	14.4194444444444	0	0	7	14	30	60
20879980	statin	63.5589672965687	113.8	Male	Other	Other	Other	13.9	100	10.7	3.9	133	166	1.9	43	17	18	32.2	0.9	94.3913043478261	84.304347826087	37.8975	25.4583333333333	113.142857142857	52.8214285714286	1285	10	3	98	47	No	No	Yes	Yes	Yes	No	Yes	No	No	Yes	3	18.49	30.3416666666667	0	0	7	14	30	60
20885677	non-statin	93.500782129839	74.1	Female	Other	Other	Medicare	16.6	460	11.8	4.8	140	172	1	31	21	21	33	1.1	97.48	96.44	36.5733333333333	25.4	120.583333333333	66.5416666666667	1335	2	13	46	38	No	No	No	No	Yes	No	No	No	Yes	No	8	2.93	4.52569444444444	0	0	7	14	30	60
20892953	statin	80.9508821092134	86.3	Male	White	Other	Medicare	5.5	134	12.4	3.9	143	115	1.3	32	15	30	40.6	1.3	98.4642857142857	79.5357142857143	36.8242857142857	19.0714285714286	99.625	54.9375	1933	5	14	35	19	Yes	No	Yes	No	Yes	Yes	No	Yes	No	No	6	6.04	8.37152777777778	0	0	7	14	30	60
20894195	statin	71.5210301206689	98.5	Female	Other	Married	Medicare	9.6	243	8.5	3.9	140	175	0.7	11	12	26	24.4	1.1	96.4375	82.40625	36.7371428571429	16.078125	138.71875	64.5	1995	3	14	34	33	No	No	No	No	Yes	No	No	No	No	No	3	3.85	9.29166666666667	0	0	7	14	30	60
20896667	non-statin	72.226349166367	75.5	Male	White	Married	Medicare	5.2	63	6.3	3.6	136	120	1	24	22	20	29.6	1.5	95.36	86.88	36.8642857142857	23.12	122.88	70.44	975	6	10	51	29	Yes	No	No	No	Yes	Yes	No	No	No	No	12	1.98	10.7847222222222	0	1	7	11	11	11
20898264	non-statin	91.8228296429339	80	Male	White	Other	Medicare	15.6	288	9.6	5.8	137	105	1.9	67	15	23	57	4.9	98.2083333333333	88.8571428571429	36.35	18.0892857142857	114.089285714286	50.2321428571429	368	3	3	109	52	No	No	Yes	Yes	No	Yes	No	Yes	No	No	8	8.92	8.98888888888889	0	0	7	14	30	60
20900036	statin	64.1530217560473	55.2	Female	Other	Other	Medicare	11.6	52	10.8	4.9	135	81	4	19	19	26	29.1	1.2	97.4230769230769	79.1538461538462	36.01	17.1153846153846	156.72	65	310	2	14	32	29	Yes	No	No	No	No	Yes	No	Yes	Yes	No	9	1.15	6.20763888888889	0	0	7	14	30	60
20901686	statin	91.5182294661257	78	Female	White	Married	Medicare	10.2	215	8.2	4.4	144	136	1.1	20	13	29	26.9	1.2	96.0967741935484	105.633333333333	36.5045454545455	23.5483870967742	121	63.6206896551724	1615	2	12	51	39	No	No	No	No	Yes	No	No	No	No	No	7	1.22	4.22222222222222	0	0	7	14	30	60
20902653	statin	62.7448869516649	108.7	Female	White	Other	Other	13.2	150	10.1	4.7	139	110	1	20	9	25	26.1	1.2	98.4642857142857	75.0714285714286	36.852	17.2068965517241	112	55.25	1087	4	14	25	34	Yes	No	No	Yes	No	Yes	No	No	No	No	6	1.3	4.57222222222222	0	0	7	14	30	60
20904574	statin	73.7474078069396	99.8	Female	White	Married	Medicare	7.9	198	13	3.7	140	91	0.9	18	11	24	26.8	1.1	94.0384615384615	94.8846153846154	36.822	21.5769230769231	139.458333333333	83.0416666666667	2990	2	14	27	27	Yes	No	No	No	Yes	No	No	No	No	Yes	8	1.61	3.7	0	0	7	14	30	60
20905852	statin	52.2752541845924	61.5	Male	White	Other	Other	3.9	183	10	3.8	138	75	0.5	16	14	26	31.7	1.2	96.7916666666667	87.1923076923077	36.6483333333333	15.7692307692308	93.4	57.16	1590	2	12	62	25	No	No	Yes	No	No	No	No	No	No	No	3	3.47	20.8604166666667	0	0	7	14	30	60
20907220	statin	76.3927774826918	51.2	Female	White	Married	Medicare	11.9	389	8.9	4.4	140	109	0.7	8	13	23	46.3	2.9	99.8888888888889	81.8965517241379	36.2571428571429	19.3103448275862	116.689655172414	59.5172413793103	1560	2	3	92	40	Yes	No	No	Yes	Yes	No	No	No	No	No	5	3.32	24.4395833333333	0	0	7	14	30	60
20907313	statin	82.3520782111586	65.5	Female	White	Married	Medicare	7.6	367	8.1	4.8	139	146	1.7	63	14	28	25.3	1.3	95.4324324324324	88.1282051282051	36.0916666666667	16.4358974358974	85.8857142857143	55.8857142857143	490	2	14	52	47	No	No	No	No	No	Yes	No	No	No	No	9	2.37	7.05208333333333	0	0	7	14	30	60
20909627	non-statin	62.8671533759352	109	Female	Other	Other	Other	13.2	166	6.7	5.2	136	129	7	121	24	12	21.2	1.1	98.5416666666667	100.64	36.9816666666667	22.62	144.434782608696	59	35	5	14	90	53	No	No	Yes	No	Yes	No	No	No	No	No	2	2.87	18.0444444444444	0	0	7	14	30	60
20909981	non-statin	28.1648545500122	80.7	Female	White	Other	Other	10.1	290	11.4	4.4	140	94	0.7	7	12	24	35.2	3.3	97.6086956521739	97.68	37.1483333333333	20.24	123.541666666667	75.4166666666667	955	2	14	28	37	No	No	No	Yes	No	No	No	No	No	No	0	2.66	2.70486111111111	0	0	7	14	30	60
20914296	statin	70.2052121150726	98.2	Male	White	Married	Medicare	14.5	314	13.9	3.9	138	121	0.8	21	9	24	81	1.1	95.9	118.548387096774	36.6866666666667	19.7666666666667	109.516129032258	57.1129032258064	1510	4	13	55	37	Yes	No	Yes	No	Yes	Yes	No	No	No	No	4	3.82	7.74513888888889	0	0	7	14	30	60
20915015	non-statin	83.8096382368098	82.9	Male	White	Married	Medicare	17.9	115	12.9	4.6	131	145	1.4	48	17	22	33.6	1	94.875	101.666666666667	36.744	22.0833333333333	98.25	56.5	570	3	14	57	39	No	No	No	No	Yes	Yes	No	No	No	Yes	7	2.04	6.00138888888889	0	0	7	14	30	39
20918042	statin	88.7193322053141	62.6	Female	White	Married	Medicare	32.9	188	11	3.5	139	123	1	15	15	22	41.1	3.2	94.2272727272727	68.6086956521739	36.64125	20.6190476190476	100.863636363636	66.9090909090909	895	3	14	39	31	Yes	No	Yes	No	Yes	No	No	No	No	No	6	1.67	5.73611111111111	0	0	7	14	30	60
20918967	non-statin	33.2239468778387	59	Female	White	Married	Other	8.6	63	11.4	4.9	128	78	1.3	48	16	18	30.7	1.2	96.75	128.541666666667	36.012	24.9583333333333	100.217391304348	59.5217391304348	500	4	13	55	37	No	No	No	No	No	No	Yes	No	No	No	7	2.48	2.39375	0	1	2	2	2	2
20919139	non-statin	20.7723408954428	54	Female	White	Other	Other	12.6	248	12.9	5.3	135	121	0.8	10	15	21	30.7	1.1	98.5588235294118	82.6764705882353	36.215	14.6764705882353	122	68.2333333333333	1930	2	14	29	18	No	No	No	No	No	No	No	No	No	No	1	2.13	5.39583333333333	0	0	7	14	30	60
20920820	statin	75.9550384098458	60.4	Female	White	Married	Medicare	23.4	310	11.1	3.9	133	126	0.6	10	14	28	22.5	1.3	96.09375	99.375	36.76	20.34375	95.9354838709677	51.9354838709677	1090	2	14	48	38	Yes	No	No	No	No	No	No	Yes	No	No	5	1.07	5.70416666666667	0	0	7	14	30	60
20922898	non-statin	30.8087316080845	61	Female	White	Other	Other	8.3	345	11.3	4.3	143	137	1.1	15	12	17	30.1	1.1	96.3333333333333	117.25	36.9616666666667	21.2916666666667	99.7391304347826	64.695652173913	800	2	14	41	31	No	No	No	No	Yes	Yes	Yes	No	No	No	3	3.38	14.3583333333333	0	0	7	14	30	60
20931419	statin	65.5985320083062	90.7	Male	Other	Married	Other	8.4	84	9.1	4.9	132	121	1.3	25	11	27	63.8	1.3	99	90.4090909090909	36.84	19.5909090909091	110.565217391304	56.0869565217391	2715	3	14	32	37	Yes	No	Yes	No	No	No	No	Yes	No	No	2	1.28	8.02430555555556	0	0	7	14	30	60
20933178	non-statin	72.8869225365952	82.3	Male	White	Married	Medicare	10.8	229	11.1	5	136	92	1.2	28	11	24	30	1.5	97.258064516129	60.5806451612903	36.8642857142857	19.1290322580645	102.678571428571	57.5	1490	2	14	49	29	Yes	No	No	No	Yes	No	No	Yes	Yes	No	5	1.04	3.07847222222222	0	0	7	14	30	60
20936314	statin	80.4072395075654	102	Male	Other	Other	Medicare	13.2	155	13.7	3.9	138	117	1.3	22	10	28	27.7	1	98.75	74.8275862068966	36.69375	18.0645161290323	128.181818181818	55.6060606060606	2015	5	14	29	33	Yes	No	Yes	Yes	No	No	No	Yes	No	No	6	1.02	4.88472222222222	0	0	7	14	30	60
20940706	statin	73.0782909383064	77.1	Female	White	Other	Medicare	7.5	65	12.5	3.7	138	109	0.9	13	16	24	39.2	1	96.56	82.68	37	18.28	124.347826086957	69.0434782608696	1450	2	14	34	27	Yes	No	No	No	Yes	No	No	Yes	No	No	3	1.05	1.02986111111111	0	0	7	14	30	60
20941131	non-statin	40.3102965522403	65	Female	Other	Married	Other	4.5	102	8.2	4	136	151	0.6	8	18	18	150	2.3	100	104.911764705882	37.0066666666667	20.5606060606061	123.828571428571	77.6	1230	5	14	34	43	Yes	No	Yes	Yes	No	No	No	No	No	No	0	7.18	41.2291666666667	0	0	7	14	30	60
20941398	statin	87.6092365548808	78.4	Male	White	Married	Medicare	9.5	199	11.7	4.8	142	163	1.1	31	17	28	150	1.4	97.4615384615385	71.7692307692308	36.7614285714286	20.7307692307692	132.72	66.72	2215	2	14	26	30	Yes	No	No	No	Yes	No	No	Yes	No	No	6	2.01	9.32430555555556	0	1	7	9	9	9
20943847	non-statin	61.1141594705246	100	Male	White	Married	Other	16.8	255	14.8	3.7	137	114	0.9	18	16	26	94.1	1.2	96.9230769230769	78.4230769230769	37	22.76	98.6111111111111	50.0925925925926	1220	8	3	85	50	Yes	No	Yes	No	Yes	No	No	Yes	No	No	3	1.95	5.075	0	0	7	14	30	60
20945962	non-statin	56.4338333671009	47.6	Female	Other	Married	Other	0.7	16	7.6	3.7	144	109	1.5	19	9	29	30.6	1	98.6774193548387	101.454545454545	37.394	21.2727272727273	92	50.5	5935	6	14	65	29	No	No	No	No	No	No	No	No	No	Yes	5	1.85	5.11458333333333	0	0	7	14	30	60
20946201	non-statin	82.1806222541037	82.6	Female	White	Other	Medicare	15.4	212	11.5	3.3	142	167	0.7	9	17	26	30.2	1.3	96.6190476190476	71.8095238095238	36.7683333333333	20.8571428571429	129.04347826087	52.304347826087	1181	2	14	31	31	Yes	No	No	No	No	Yes	No	Yes	No	Yes	6	1.92	15.8208333333333	0	0	7	14	30	60
20949572	statin	81.2758350019378	95	Female	Other	Other	Medicare	22.7	203	8.1	6.1	130	96	5.4	61	22	20	35.1	4.2	97.8	89.7307692307692	36.646	27.9615384615385	112.8	59.28	35	5	14	78	42	Yes	No	No	No	No	No	No	No	No	No	9	2.93	18.8770833333333	0	0	7	14	23	23
20949706	statin	65.7869518322403	90	Male	White	Married	Medicare	12.6	618	9.6	4.3	133	94	8	60	22	22	35.9	1.2	98.962962962963	80.9230769230769	37.1414285714286	15.4107142857143	118.133333333333	55	2275	7	14	61	35	Yes	No	Yes	Yes	No	Yes	No	No	No	No	7	9.9	13.8111111111111	0	0	7	14	30	60
20952594	statin	79.4948583557081	66	Male	Other	Married	Other	10.8	160	15.8	3.8	139	109	0.9	12	18	24	22.4	1	94.8918918918919	101.885714285714	37.2171428571429	27.1578947368421	117.347826086957	66.3695652173913	1185	5	3	100	58	No	No	Yes	No	Yes	No	Yes	No	No	No	3	8.85	15.9541666666667	0	0	7	14	30	60
20952867	non-statin	36.1752300909777	48.2	Female	Other	Married	Other	11.4	184	12.5	4.1	141	125	0.5	12	13	27	30.7	1.1	97.8846153846154	77.8846153846154	36.7857142857143	13.5769230769231	106.818181818182	71.7727272727273	3685	2	14	23	21	No	No	Yes	Yes	No	No	No	No	No	No	2	3.64	6.84236111111111	0	0	7	14	30	60
20955710	non-statin	37.6873848176156	138	Male	Other	Other	Other	18.1	333	7.1	3.7	130	97	0.7	8	11	21	120.8	5.9	99.3478260869565	124.166666666667	36.6133333333333	19.1666666666667	123.347826086957	90.2608695652174	425	3	14	34	36	No	No	No	No	Yes	No	No	No	No	No	1	6.7	46.6604166666667	0	0	7	14	30	60
20957031	non-statin	85.0062620582153	81.8	Male	White	Other	Medicare	14.8	393	10.7	4.5	138	130	1.1	35	13	23	27	1.2	95.1379310344828	73.0740740740741	37.62	17.4137931034483	110.714285714286	51.7142857142857	1215	5	3	90	50	Yes	No	No	Yes	Yes	No	Yes	No	No	No	6	7.17	10.2208333333333	0	0	7	14	30	60
20959737	statin	78.0068990027312	74	Male	Other	Married	Medicare	12.6	263	9	3.7	128	93	1.3	28	14	28	27.6	1	98.8846153846154	83.6923076923077	37.4842857142857	20.0384615384615	127.666666666667	47.0555555555556	2340	4	14	36	35	Yes	No	No	No	Yes	Yes	No	Yes	No	No	4	1.52	8.97986111111111	0	0	7	14	30	60
20962740	non-statin	62.5405672433924	53.1	Male	Other	Other	Other	15	187	10.6	7.2	137	86	7	47	11	24	33.3	1.3	96.5769230769231	85.8461538461538	36.8342857142857	18.3076923076923	138.8	86.08	1450	5	4	72	33	Yes	No	No	No	No	Yes	No	Yes	No	Yes	6	3.07	9.14513888888889	0	0	7	14	30	60
20964698	non-statin	80.2667138043635	76	Female	White	Married	Medicare	11.6	265	8.4	3.1	141	98	0.6	14	13	22	25.3	1.6	96.4	72.48	36.9266666666667	16.9615384615385	102.888888888889	50.3333333333333	905	3	14	47	33	No	No	No	No	Yes	No	No	No	No	No	5	3.6	10.8354166666667	0	0	7	14	30	60
20965778	statin	91.6028727376491	79.7	Male	Other	Other	Medicare	8.4	207	9.7	3.8	132	128	1.4	32	12	23	73.2	1.2	94.96	121.4	36.5157142857143	30.88	102.260869565217	64.5217391304348	2028	5	14	47	38	Yes	No	Yes	No	No	No	No	No	No	No	8	8.44	12.3506944444444	0	0	7	14	30	60
20967281	non-statin	48.6758686326083	100.7	Male	White	Other	Medicare	30.5	9	14.5	5.2	143	175	1.2	42	12	21	25.9	1.2	95.3703703703704	108.777777777778	37.3257142857143	26.04	122.461538461538	74.2307692307692	740	2	14	42	37	No	No	No	No	No	No	Yes	No	No	No	2	1.27	26.9083333333333	0	1	7	14	27	27
20968545	statin	78.9574245751219	51	Female	White	Other	Medicare	9.6	314	12.3	4	139	150	0.4	15	10	27	22.7	1.2	99.32	81.08	36.0533333333333	15.52	103.153846153846	52.1538461538462	3020	2	11	43	36	Yes	No	Yes	Yes	Yes	No	No	Yes	No	No	3	2.16	4.92222222222222	0	0	7	14	30	60
20974747	statin	66.1882579829872	119	Male	Other	Married	Other	11.8	216	14.9	3.8	142	104	1	16	17	24	32.2	1	97.7727272727273	76.8636363636364	36.7	20.9347826086957	103.152173913043	63.7608695652174	1750	3	14	33	35	Yes	No	Yes	No	Yes	Yes	No	Yes	No	No	3	2.22	5.85972222222222	0	0	7	14	30	60
20979477	statin	57.0470388278335	238.6	Male	White	Other	Medicare	25.5	216	9.3	4.9	131	113	2	72	12	27	52	6.4	96	66.2083333333333	36.1	19.6041666666667	109.12	51.8	7190	2	14	67	45	Yes	No	Yes	No	No	Yes	No	Yes	No	No	6	4.47	4.47361111111111	0	0	7	14	30	60
20980274	non-statin	75.4402503454331	68.1	Female	White	Other	Medicare	13.1	152	10.1	3.7	136	55	1.9	40	18	14	30.3	1.1	98.5454545454545	114.521739130435	36.42375	23.6666666666667	102.75	51.0416666666667	1220	4	14	104	51	No	No	Yes	No	Yes	No	No	No	No	No	6	2.89	2.66041666666667	0	1	3	3	3	3
20982858	statin	91.2592820498312	69.5	Female	White	Other	Medicare	13.6	257	9.5	3.8	142	126	0.7	40	11	26	26	1.2	93.8857142857143	99.3714285714286	36.161	15.4285714285714	108.882352941176	49.0882352941176	331	2	14	59	47	Yes	No	No	Yes	Yes	No	No	No	No	Yes	5	8.04	9.96597222222222	0	0	7	14	30	60
20983792	non-statin	71.7111590093387	70	Male	White	Married	Medicare	8.9	263	13.8	4.4	135	170	0.7	13	12	26	24.6	1.1	95.9473684210526	77.9473684210526	36.122	14.7894736842105	126.055555555556	66.5555555555556	1710	2	14	26	23	Yes	No	No	No	Yes	No	No	No	No	No	3	2.88	4.79444444444444	0	0	7	14	30	60
20987629	statin	84.5102914262629	63.8	Male	Other	Married	Medicare	9.8	436	11.4	4.8	145	114	2.1	52	16	25	53.5	1.2	95.0689655172414	89.2758620689655	36.6618181818182	18.7586206896552	138.192307692308	58.0769230769231	1469	4	11	61	32	Yes	No	No	No	No	No	No	No	No	No	11	2.29	16.2194444444444	0	0	7	14	30	60
20990136	non-statin	58.2779226588886	101.9	Female	White	Other	Other	9.7	216	14.6	3.5	138	85	0.6	8	15	23	27.5	1	98.8333333333333	69.7083333333333	37.235	23.7291666666667	136.12	63.92	1505	4	14	19	39	No	No	No	No	Yes	No	No	No	No	No	2	17.15	18.1416666666667	0	0	7	14	30	60
20991252	statin	76.458900461125	77.2	Male	White	Married	Medicare	6.6	248	12.4	4.1	137	88	0.7	9	13	26	30.9	1.1	99.25	66.2727272727273	36.4144444444444	13.2121212121212	118.151515151515	56.3030303030303	1708	3	14	26	33	Yes	No	Yes	Yes	No	No	No	Yes	No	No	4	1.46	10.0472222222222	0	0	7	14	30	60
20993760	non-statin	29.1804958538905	86	Female	White	Other	Other	15.7	355	9.4	3.4	139	138	0.4	6	7	28	28	1	95.0833333333333	77.48	37.9214285714286	17.92	127.875	61.6666666666667	1120	2	14	25	21	No	No	No	No	No	No	No	No	No	No	1	2.35	7.58333333333333	0	0	7	14	30	60
20996594	non-statin	88.791073680829	53	Female	Other	Other	Medicare	22.6	149	13.1	5.7	136	99	2.5	41	20	16	37.6	1.8	96.8571428571429	82.1071428571429	36.49	25.0357142857143	92.5172413793103	44.8793103448276	30	4	14	70	45	No	No	Yes	Yes	No	No	No	No	No	No	6	2.16	1.19305555555556	1	1	2	2	2	2
20998896	non-statin	43.5283293146888	88.7	Male	White	Other	Other	10.6	346	9.9	3.9	147	151	0.5	17	14	26	27.6	1.4	98.5833333333333	89.8378378378378	38.4433333333333	16.8823529411765	104.902777777778	54.1857142857143	1860	4	15	44	37	No	No	Yes	Yes	Yes	Yes	Yes	Yes	No	Yes	1	18.74	26.6222222222222	0	0	7	14	30	60
21000853	non-statin	63.9717910012783	95.9	Male	Other	Married	Medicare	14.4	355	8.3	4.6	136	75	4.3	23	18	23	33.9	2	92	121.216216216216	37.368	24.8648648648649	106.472222222222	55.5555555555556	150	4	14	87	44	No	No	Yes	No	No	No	Yes	Yes	No	Yes	5	34.37	43.6305555555556	0	1	7	14	30	44
21006362	statin	60.8866077529115	88.3	Female	White	Other	Other	9.8	223	13.3	4.3	137	94	0.7	24	11	27	28.7	0.9	99.8846153846154	95	36.7133333333333	17.5967741935484	114.3	64.3333333333333	2065	6	3	70	40	Yes	No	Yes	Yes	Yes	No	No	Yes	No	No	2	1.21	10.8402777777778	0	0	7	14	30	60
21007393	statin	70.6770910337073	65.4	Male	White	Other	Medicare	9.6	193	11.6	4.6	134	128	0.7	17	12	26	32.9	1.1	96.2121212121212	67.4848484848485	37.254	17.0606060606061	120.794117647059	56.8529411764706	1440	2	14	29	25	Yes	No	No	No	No	No	No	No	No	No	5	1.25	4.46875	0	0	7	14	30	60
21009162	non-statin	66.503393716434	123	Female	Other	Other	Medicare	9.2	258	8.6	2.8	138	96	4.1	20	13	29	150	2.4	98.3636363636364	113.909090909091	36.7766666666667	19.5	95.7272727272727	60.5909090909091	5470	5	14	46	26	Yes	No	Yes	No	No	Yes	No	No	No	No	5	1.81	5.95	0	0	7	14	30	60
21010062	non-statin	91.6673828584883	37	Female	White	Other	Medicare	14.4	739	8.5	3.9	141	134	1.1	27	16	24	22	1.1	98.5	88.6603773584906	37.2425	22.0384615384615	98.7592592592593	63.5925925925926	735	4	14	54	40	Yes	No	Yes	Yes	No	No	No	No	No	No	8	9.61	9.49375	0	1	7	10	10	10
21013849	statin	57.8918306979421	85	Male	Other	Other	Other	8.9	176	16.5	4.6	142	92	1.1	15	16	28	31.5	1	99.1304347826087	86.8695652173913	36.8028571428571	17.2	107.391304347826	60.7391304347826	1735	5	3	71	36	Yes	No	Yes	No	Yes	Yes	No	Yes	No	No	2	1.3	4.89097222222222	0	0	7	14	30	60
21015324	statin	75.513158627248	70.3	Male	White	Married	Medicare	10.7	80	10.2	4.4	138	129	1.4	38	11	25	48.8	1.5	98.8965517241379	72.0344827586207	37.039	17.5333333333333	114.862068965517	59.1379310344828	2705	5	14	29	26	Yes	No	No	No	No	No	No	No	No	No	5	1.29	5.15625	0	0	7	14	30	60
21019652	statin	90.2037947138853	74.5	Male	White	Other	Medicare	4	128	8.4	3.5	139	138	1.5	27	15	23	144	3.3	97.72	81.36	37.0266666666667	28.32	102.576923076923	43.1153846153846	1535	3	14	54	32	No	No	Yes	No	No	No	No	No	No	No	8	1.98	2.09861111111111	0	0	7	14	30	60
21023586	statin	81.6639266264255	74.3	Female	Other	Married	Other	5.2	155	12.1	3.6	147	79	1.4	20	19	20	29	1.5	99.3157894736842	86.6842105263158	37.6833333333333	25.3157894736842	113.166666666667	62.5	150	2	14	42	38	Yes	No	No	No	No	No	No	Yes	No	No	11	7	9.56527777777778	0	0	7	14	30	60
21023902	non-statin	53.6004295325656	72.5	Male	Other	Married	Other	10.4	101	9.6	4.5	136	141	1.2	18	12	26	28.4	1.8	98	88.7931034482759	38.0071428571429	18.6666666666667	99.2903225806452	53.4516129032258	2730	3	14	28	34	Yes	No	Yes	Yes	Yes	No	No	No	No	No	1	1.34	6.27083333333333	0	0	7	14	30	60
21024702	statin	77.6542714602008	114.8	Male	White	Married	Medicare	12.6	232	9.6	3.9	144	123	2.9	47	14	16	35.5	1.8	97.4166666666667	72.6666666666667	36.48125	16.1944444444444	112.972222222222	59	790	5	12	82	39	Yes	No	Yes	No	No	No	No	Yes	No	No	5	1.72	9.83888888888889	0	0	7	14	30	60
21025250	non-statin	91.9649633363329	65.4	Female	White	Other	Medicare	8	281	9.5	4.6	137	73	1.6	19	12	32	30.2	1.2	97.1481481481482	58.037037037037	36.61	25.6666666666667	160.72	36.68	1047	3	14	47	34	Yes	No	No	No	Yes	Yes	No	No	No	No	7	2.14	7.07291666666667	0	0	7	14	19	19
21026906	statin	84.8351246114448	74.5	Male	White	Married	Medicare	26	127	13.4	4.2	136	129	1.6	33	21	12	30.1	1.5	98.0909090909091	83.4242424242424	36.6566666666667	15.6764705882353	105.454545454545	59.0909090909091	1390	5	7	74	62	No	No	Yes	No	No	No	No	Yes	No	Yes	6	9.47	18.5583333333333	0	0	7	14	30	60
21028697	non-statin	52.0572166308	120.8	Male	White	Other	Other	16.2	296	11.5	3.7	133	122	0.5	11	18	23	33.9	4.6	93.6521739130435	113.695652173913	36.5266666666667	20.2173913043478	129.521739130435	88.4782608695652	775	4	14	40	26	No	No	No	No	No	No	No	No	No	No	10	1.95	5.74166666666667	0	0	7	12	12	12
21029062	non-statin	78.3512796538551	74	Male	White	Married	Medicare	4.2	162	12.8	3.9	137	88	0.7	16	12	27	60.3	1.3	99.4642857142857	86.2972972972973	36.3322580645161	13.9166666666667	101.9	60.7833333333333	1488	9	3	86	35	Yes	No	Yes	No	No	No	No	No	No	No	5	12.06	17.2645833333333	0	0	7	14	30	60
21029103	non-statin	70.1400270231792	92.1	Female	White	Other	Medicare	7.6	291	11.5	2.9	130	68	1.3	26	18	17	88.3	15.4	96.7083333333333	86	36.175	15.7083333333333	114.863636363636	66.4545454545455	1230	5	13	76	35	Yes	No	No	No	No	Yes	No	Yes	No	Yes	14	1.54	10.5486111111111	0	0	7	11	11	11
21029383	non-statin	67.5482029722759	70.8	Male	White	Married	Medicare	21.1	190	8.4	3.1	137	97	0.5	23	10	26	150	1.7	98.5925925925926	100.037037037037	36.5188888888889	19.8888888888889	98.96	67.08	1470	2	12	52	24	No	No	No	No	No	No	No	No	No	Yes	9	2.23	9.27986111111111	0	0	7	14	17	17
21030180	non-statin	68.4834484929018	50	Female	White	Married	Medicare	6.7	590	10.4	3.9	141	83	0.4	5	15	25	23.7	1	99.4871794871795	103.512820512821	35.8888888888889	22.8974358974359	115.027027027027	52.972972972973	1965	5	10	93	43	Yes	No	Yes	No	Yes	No	Yes	No	No	Yes	3	1.89	45.1222222222222	0	0	7	14	30	60
21032461	statin	72.5944118328852	90	Female	White	Married	Medicare	8.1	160	10.8	4.6	141	132	0.8	30	10	36	36.5	2.2	93.4583333333333	109.708333333333	36.815	23.5416666666667	91.304347826087	67.3478260869565	2160	2	14	41	36	Yes	No	No	No	No	No	No	No	No	No	6	8.46	8.55972222222222	0	0	7	14	30	60
21033226	statin	58.6942638183877	77.5	Male	White	Other	Other	17.6	272	14.6	3.3	138	90	0.6	10	16	29	29.3	1.2	96.6285714285714	84.6666666666667	36.7857142857143	17	104.636363636364	58.2727272727273	1950	2	5	88	40	Yes	No	Yes	Yes	Yes	No	No	No	No	No	2	5.3	6.99652777777778	0	1	7	7	7	7
21048102	statin	95.9792747761149	72.1	Male	Other	Other	Other	4.6	107	14.3	4.1	140	78	1.2	33	14	20	29.1	1.3	94.3076923076923	84.0740740740741	36.8433333333333	28.3461538461538	98.44	54.6	1075	2	14	57	41	Yes	No	No	No	Yes	No	No	Yes	No	No	4	2.23	4.19305555555556	0	0	7	14	30	60
21048810	non-statin	68.9649101752324	108	Male	White	Other	Medicare	1.9	43	8	3.7	144	94	1.6	40	12	19	24.8	1.2	98.9615384615385	67.1481481481482	35.7963636363636	14.5555555555556	112.2	68.84	400	6	12	96	48	No	No	No	Yes	Yes	No	Yes	No	No	Yes	5	5.94	27.7486111111111	0	1	7	14	28	28
21049726	statin	79.3804698133171	103	Male	Other	Other	Medicare	7.6	148	10.9	4.3	137	115	1.1	15	11	28	40.2	1.2	96.5185185185185	84.7692307692308	35.9685714285714	22.2222222222222	119.708333333333	61.875	2045	2	14	28	44	Yes	No	No	Yes	No	No	No	No	No	No	7	1.43	9.52361111111111	0	0	7	14	30	60
21055050	statin	88.9302298962819	70	Female	White	Other	Medicare	3.8	126	10.1	3.6	141	141	0.5	18	15	25	25.3	1.2	98.8928571428571	83.8571428571429	36.722	19.3214285714286	129.928571428571	48.3392857142857	940	3	14	38	31	Yes	No	No	No	Yes	Yes	Yes	Yes	No	No	6	4.19	9.81597222222222	0	0	7	14	30	60
21060083	non-statin	80.2480756290046	59.7	Female	Other	Other	Medicare	6.9	398	8.3	3.3	139	135	0.4	19	15	24	31.4	1.3	99.3333333333333	61.8666666666667	36.795	18.7741935483871	134.730769230769	69.76	1145	2	12	44	44	No	No	No	No	No	No	No	No	No	Yes	7	12.02	13.7465277777778	0	1	7	14	14	14
21060293	statin	78.0418957385332	69.1	Female	White	Married	Medicare	10.7	160	8.2	5.1	145	122	0.8	20	11	22	36.4	1.6	96.325	86.9285714285714	36.7428571428571	14.5333333333333	105.03488372093	62.5348837209302	856	2	3	85	48	No	No	Yes	Yes	Yes	Yes	No	Yes	No	No	6	11.72	11.7583333333333	0	1	7	12	12	12
21065033	statin	67.0188497550178	106	Male	Other	Other	Medicare	9.3	443	10.6	3.4	144	125	0.5	28	11	30	22.1	1.3	95.4722222222222	73.0285714285714	36.9214285714286	20.9142857142857	146.4	69.8666666666667	1815	2	14	32	39	Yes	No	No	Yes	Yes	No	No	No	No	No	3	1.83	9.93680555555556	0	0	7	14	30	60
21065624	non-statin	34.5853710234128	92	Male	White	Married	Other	16.6	329	10.3	3.6	140	114	0.7	25	11	34	29.2	1.1	94.9767441860465	114.857142857143	37.0977777777778	19.1666666666667	88.0813953488372	54.9651162790698	970	5	6	90	45	No	No	Yes	Yes	Yes	No	Yes	No	No	Yes	0	10.24	15.84375	0	0	7	14	30	60
21066314	statin	87.7428008918288	80	Male	White	Married	Medicare	11.5	101	8.9	4.7	135	127	1.1	24	10	25	33.3	1.4	98.3846153846154	88.7894736842105	36.9028571428571	17.1447368421053	108.538461538462	55.1538461538462	1755	4	12	49	38	Yes	No	No	Yes	Yes	No	No	Yes	No	No	4	2.11	6.26041666666667	0	0	7	14	30	60
21072439	non-statin	63.3182745199682	95.5	Male	Other	Married	Other	11.7	404	11.5	4.3	136	169	0.8	10	11	27	30.9	1.1	98.4615384615385	88.5714285714286	37.1828571428571	17.7758620689655	123.074074074074	79.4074074074074	4112	2	14	26	33	No	No	No	Yes	Yes	Yes	No	No	No	Yes	3	2.28	9.53402777777778	0	0	7	14	30	60
21076194	statin	66.9220389799396	97	Male	Other	Married	Other	11.9	289	11	4.2	140	88	1	20	15	28	43.1	1.1	94.304347826087	90.8787878787879	36.488	18.8181818181818	96.9583333333333	58.5833333333333	1818	2	11	48	27	Yes	No	Yes	No	Yes	No	No	Yes	No	Yes	3	3.32	7.83472222222222	0	0	7	14	30	60
21077559	non-statin	68.9344546446831	109	Female	White	Married	Medicare	16	106	9	4.5	140	120	0.7	17	12	22	27.9	1.4	98.2	86.1	36.366	19.0833333333333	114.075	55.975	795	11	3	92	42	Yes	No	Yes	No	Yes	Yes	No	Yes	No	No	5	3.4	7.27013888888889	0	0	7	14	30	60
21078157	non-statin	46.6566498680631	70	Male	Other	Other	Other	21.5	400	7.3	3.7	134	99	0.5	8	12	23	27.2	1.3	95.72	98.8	37.1016666666667	23.16	103.416666666667	65.9166666666667	3700	2	13	29	29	No	No	No	No	No	No	No	No	No	No	2	3.83	3.89305555555556	0	0	7	14	14	14
21081670	statin	53.1819988147889	78.1	Male	Other	Married	Other	7.2	223	12.6	3.8	140	145	0.7	12	11	26	52.9	1.4	97.16	99.68	37.4314285714286	15.2083333333333	99.695652173913	56.7391304347826	3320	2	14	41	27	No	No	No	No	No	Yes	No	No	No	No	2	1.05	2.03888888888889	0	0	7	14	30	60
21083808	non-statin	34.0545376611793	87	Female	Other	Married	Other	9.5	86	11.2	4.7	144	127	0.8	11	13	21	27.7	1.3	98.3157894736842	104.421052631579	37.0466666666667	17	116.75	68.75	2285	2	14	27	31	No	No	No	Yes	No	No	No	No	No	Yes	0	9.68	14.7145833333333	0	0	7	14	30	60
21086247	statin	86.1693569681958	69	Female	White	Other	Medicare	8.8	393	9	3.7	133	95	2.5	41	13	25	29.8	1.1	99.1666666666667	81.7647058823529	36.7785714285714	19.6764705882353	101.59375	49.0869565217391	820	3	12	60	34	Yes	No	No	No	No	Yes	No	No	No	No	8	2.3	3.38958333333333	0	0	7	14	30	60
21086429	statin	68.389695964137	90.9	Female	White	Other	Medicare	10.5	159	10.4	4.2	141	97	0.7	15	8	23	38.5	1.5	99.3703703703704	80.6551724137931	36.6433333333333	16.8666666666667	106.666666666667	56.1333333333333	2510	3	14	32	32	Yes	No	Yes	No	Yes	No	No	Yes	No	No	2	1.13	4.23611111111111	0	0	7	14	30	60
21087887	non-statin	75.0431125877576	51.4	Female	Other	Married	Medicare	4	214	10.2	3.5	138	151	3.6	97	17	26	21.8	1.1	97.1851851851852	84.037037037037	36.4685714285714	18.875	142.076923076923	58.1538461538462	1011	5	13	42	42	No	No	No	Yes	No	No	No	Yes	No	No	5	2.07	5.95486111111111	0	0	7	14	30	60
21091568	statin	91.052505142709	61.9	Male	White	Married	Medicare	7.5	232	7.2	5.5	139	114	8.9	103	22	13	32.9	1.4	95.1515151515152	88.6060606060606	36.74	22.469696969697	98.25	62.34375	2450	4	14	43	28	No	No	No	No	No	No	No	No	No	Yes	6	2.86	15.5138888888889	0	0	7	14	30	60
21093544	non-statin	72.5715198568499	77.3	Male	White	Married	Medicare	9	118	14.9	4.9	138	105	0.8	21	15	23	22.4	0.9	96.76	68.2	37.5971428571429	14.7307692307692	103.148148148148	63.4074074074074	1248	2	3	85	45	Yes	No	No	No	Yes	No	No	Yes	No	No	4	3.84	9.75	0	0	7	14	30	60
21097669	statin	72.2523607635486	52.1	Male	Other	Other	Medicare	9.6	194	10	4.1	136	120	0.9	23	14	21	30.4	1.2	99	84.16	37.0257142857143	21.34	115.794117647059	70.7941176470588	550	2	11	73	51	No	No	No	Yes	Yes	No	No	No	No	No	4	2.49	7.62222222222222	0	0	7	14	30	60
21099154	statin	67.1816081301347	64.3	Male	Other	Other	Medicare	10.3	157	13.6	5.3	148	123	2	58	11	19	56.6	1.1	99	60.4814814814815	36.7233333333333	13.2592592592593	198.72	84.96	500	5	11	53	32	No	No	Yes	Yes	No	Yes	No	Yes	No	No	10	7.46	7.39305555555556	0	1	7	7	7	7
21099766	non-statin	76.2209493979334	59.1	Female	White	Other	Medicare	4.8	103	11.9	3.4	149	98	0.4	28	8	23	43.8	1.5	94.8	95.12	37.2942857142857	28.48	127.96	73.8	1310	2	7	66	44	No	No	No	No	No	No	No	No	No	No	3	1.58	1.57083333333333	0	1	2	2	2	2
21101111	statin	91.7696343185553	79.4	Male	White	Married	Medicare	10.1	181	8.5	4.1	138	136	4.6	57	16	17	30.3	1.1	96.6923076923077	66.3076923076923	36.44375	13	124.32	54.44	1197	2	14	46	27	No	No	No	No	No	No	No	Yes	No	No	6	1.49	3.60555555555556	0	0	7	14	30	45
21102423	non-statin	62.0541678911212	70.4	Male	Other	Married	Other	13.6	453	10.7	3.8	133	91	0.1	10	18	19	34	1.6	99.7391304347826	83.8695652173913	36.6283333333333	14.6	113.454545454545	63.9090909090909	665	3	11	36	46	No	No	No	Yes	No	No	No	No	No	No	2	3.87	3.86527777777778	0	0	7	14	30	60
21102493	non-statin	79.023842639492	110.5	Male	Other	Married	Medicare	9	167	8.8	3.4	139	130	2.3	56	13	36	29.1	2.3	97.4285714285714	76.1142857142857	36.75625	16.8857142857143	145.285714285714	53.6571428571429	1945	4	14	57	27	Yes	No	No	No	No	No	No	No	No	No	8	3.2	10.9375	0	0	7	14	30	60
21105687	statin	84.256591672249	50.6	Female	Other	Married	Medicare	9.2	542	9.5	4.4	142	105	1	25	16	25	31.2	1.7	97.2222222222222	77.9259259259259	36.9633333333333	20.5555555555556	115.851851851852	56.5925925925926	1075	2	14	39	37	Yes	No	Yes	No	No	No	No	Yes	No	Yes	10	4.97	4.94861111111111	0	0	7	14	30	60
21123558	non-statin	41.8790461757775	75.9	Male	White	Other	Other	16.2	188	12.9	5	140	156	1.2	23	17	22	23.9	1.2	97.32	98.28	37.8957142857143	24.6	111.36	55.36	3630	2	7	55	40	No	No	No	Yes	No	No	No	No	No	No	1	4.59	5.71666666666667	0	0	7	14	30	60
21123728	non-statin	69.4005620474462	68.9	Female	White	Married	Medicare	13	212	8.3	3.2	142	173	0.8	12	15	21	109.1	1.2	98.12	62	36.18	13.36	110.907407407407	50.6481481481481	1980	2	14	35	21	Yes	No	No	No	No	No	No	No	No	No	4	1.03	2.29513888888889	0	0	7	14	30	60
21125311	statin	58.5744631869646	77	Male	White	Married	Other	12	308	9.2	5.1	139	179	1.2	24	13	21	25.9	1	94.5833333333333	102.769230769231	37.8038461538462	15.2222222222222	112.48275862069	57.1724137931034	2020	2	6	54	36	No	No	Yes	No	Yes	No	No	Yes	No	No	4	4.01	10.5451388888889	0	0	7	14	30	60
21127342	non-statin	80.105319289068	68	Female	White	Other	Medicare	20.5	256	10	3.6	136	71	1.7	37	14	26	56.4	1.6	97.15	94.6538461538462	36.4083333333333	22.1538461538462	87.88	43.36	970	6	14	81	34	No	No	No	No	Yes	No	No	No	No	Yes	10	3.69	8.97638888888889	0	0	7	14	30	60
21128159	non-statin	28.0680903194168	87	Male	Other	Married	Other	19.9	166	15.1	4.3	139	167	1	13	10	25	27.6	1.1	99.3571428571429	85.0357142857143	37.1485714285714	16.78125	135.828125	74.421875	2060	2	13	16	44	Yes	No	No	No	No	No	No	No	No	No	4	2.91	8.99861111111111	0	0	7	14	30	60
21134140	statin	63.6400836066681	94	Female	White	Married	Other	6.3	120	12	3.9	138	146	0.6	25	13	33	27.1	1.1	95.8	107.15	36.56	19.3292682926829	100.707317073171	53.6463414634146	617	8	8	55	44	Yes	No	Yes	No	Yes	Yes	No	Yes	No	No	6	14.01	22.0270833333333	0	0	7	14	30	60
21137204	non-statin	26.5389044949802	80.8	Female	Other	Other	Other	9.7	182	8.8	3.6	132	110	0.6	5	11	23	31.1	1.8	99.08	80.52	36.695	16.72	114.2	73.24	5025	5	13	55	21	No	No	No	No	No	No	No	No	No	No	1	4.56	13.9020833333333	0	0	7	14	30	60
21137229	non-statin	91.50579668944	62.8	Female	White	Other	Medicare	10.5	154	9.8	4.2	139	128	2.8	85	17	16	45.6	1.9	92.5	109.393939393939	37.012	32.03125	92.8571428571429	42.8857142857143	186	4	9	105	52	No	No	Yes	No	No	No	No	No	No	No	7	1.01	0.949305555555556	0	1	1	1	1	1
21137859	statin	83.2677372506144	65	Female	Other	Other	Medicare	12.2	184	12.2	4.7	136	95	0.7	19	15	24	28.4	1.5	95.4827586206897	91.1034482758621	36.5586206896552	20.7333333333333	118.310344827586	58.5172413793103	1125	5	8	33	49	Yes	No	Yes	No	Yes	No	No	No	No	No	4	1.11	9.87777777777778	0	0	7	14	30	60
21137917	statin	66.1473159500337	91	Female	Other	Married	Other	8	207	10.8	3.9	142	137	1.2	22	13	28	28	1.2	99.1612903225806	83.0333333333333	36.5566666666667	23.6896551724138	126.444444444444	74.0277777777778	4172	3	7	52	36	No	No	No	No	Yes	Yes	No	No	No	No	3	2.23	17.5118055555556	0	0	7	14	30	60
21138373	statin	77.857669557292	60	Female	White	Other	Medicare	17.2	188	10.9	4.3	138	110	1.3	30	12	26	34.2	1.5	98.6176470588235	99.6470588235294	37.08875	19.9705882352941	123.407894736842	40.4078947368421	881	2	14	42	40	Yes	No	Yes	No	Yes	No	No	Yes	No	No	5	1.9	9.52847222222222	0	0	7	14	30	60
21143264	non-statin	24.9801720503118	64.4	Female	Other	Other	Medicare	14.9	143	10.4	3.5	141	92	0.5	11	12	26	33	1.4	96.6666666666667	95.9583333333333	36.8728571428571	21.875	109.083333333333	39	2000	2	14	27	20	Yes	No	Yes	No	No	No	No	No	No	No	2	4.04	6.51736111111111	0	0	7	14	30	60
21143497	statin	78.9461002720266	89	Male	White	Married	Medicare	9.8	240	9.8	4.2	130	176	4.6	108	22	23	45.3	1	91.5555555555556	67.962962962963	36.92	15.4444444444444	158.538461538462	70.7692307692308	2060	3	14	35	27	Yes	No	No	No	No	No	No	No	No	No	7	2.22	8.05833333333333	0	0	7	14	30	60
21144980	statin	85.4634788563321	87	Male	White	Married	Medicare	10.3	104	11.9	4.1	142	132	1	13	10	25	38	2.1	96.16	89.88	37.7281818181818	20.6538461538462	114.44	63.6	2820	4	14	37	29	No	No	No	No	Yes	No	No	No	No	Yes	5	2.7	6.32222222222222	0	0	7	14	30	60
21147427	statin	75.6620249192468	87.5	Male	White	Other	Medicare	14.7	233	8.6	4	130	147	1.2	23	11	22	31.7	1.4	95.71875	95.2	36.8075	24.1714285714286	101.969696969697	61.6969696969697	2505	2	14	34	25	Yes	No	Yes	No	No	Yes	No	No	No	No	13	6.08	7.64861111111111	0	0	7	14	30	60
21152008	non-statin	91.8916557758661	62	Female	White	Other	Medicare	5.3	174	10.1	3.8	141	89	0.7	12	13	29	35.8	1.2	97.3333333333333	96.7916666666667	36.6483333333333	22.1666666666667	133.296296296296	55.1666666666667	725	2	13	32	28	Yes	No	No	No	Yes	No	No	No	No	No	6	1.32	7.03541666666667	0	0	7	14	30	60
21152046	statin	70.5171742296888	70	Female	White	Married	Medicare	8.8	316	11.2	3.6	132	108	0.5	15	12	31	32	1.1	95.4074074074074	112.296296296296	36.825	22.1153846153846	106.6	68.6	900	2	14	45	44	No	No	No	Yes	Yes	No	No	No	No	No	3	2.53	2.60069444444444	0	0	7	14	30	60
21152405	non-statin	33.8303684041448	117	Male	Other	Other	Other	21	215	12.6	5.1	137	131	0.8	12	12	19	24	1.1	99.6875	102.734693877551	37.6141666666667	22.953488372093	105.729508196721	58.2786885245902	2562	3	15	37	32	No	No	Yes	Yes	No	No	No	No	No	Yes	0	5.39	25.3194444444444	0	0	7	14	30	60
21154217	statin	83.8049305513726	60.7	Female	Other	Married	Medicare	7.8	194	12.4	3.7	140	104	0.8	16	16	19	22.3	1.7	99.4814814814815	76.2592592592593	36.4757142857143	14.4137931034483	122.518518518519	59.4814814814815	1415	2	8	43	44	Yes	No	No	No	Yes	No	No	Yes	No	Yes	5	11.65	24.6166666666667	0	0	7	14	30	60
21154511	statin	61.5031823649343	63.8	Female	White	Married	Other	2.3	46	10.4	4.2	137	111	0.4	4	13	28	27.7	1.2	96.390243902439	103.170731707317	37.5861904761905	20.8536585365854	107.84375	65.6875	4095	5	14	51	27	No	No	No	No	No	No	No	No	No	Yes	5	5.02	20.9875	0	0	7	14	30	60
21154892	statin	92.2802850956048	86	Male	White	Married	Medicare	4.7	102	12.4	4.1	138	91	1	14	15	28	35.9	1.1	97.9310344827586	80.8958333333333	37.0257142857143	26.1666666666667	113.689655172414	63.4137931034483	1725	5	14	36	33	Yes	No	No	No	Yes	No	No	No	No	Yes	6	2.26	5.24791666666667	0	1	5	5	5	5
21156407	non-statin	28.7717086662176	96.4	Male	White	Other	Other	17.9	87	7.5	5	127	135	1	29	13	21	31.4	1.3	96.3225806451613	106.933333333333	37.4523076923077	19.5588235294118	128.958333333333	58.0416666666667	2530	2	8	69	37	No	No	No	No	No	No	No	No	No	No	2	1.85	14.8270833333333	0	0	7	14	30	60
21157063	statin	42.2432690745679	88	Male	White	Other	Other	10.1	226	16.5	4.2	140	87	1.1	19	14	28	31.1	0.9	99.4	93.7666666666667	37.4842857142857	19.258064516129	102.4	61.8285714285714	1784	2	14	31	30	Yes	No	Yes	No	No	No	No	Yes	No	No	2	1.27	8.71388888888889	0	0	7	14	30	60
21163678	non-statin	61.569588108706	48.5	Male	White	Other	Other	13.3	77	8.8	4	138	88	6.3	58	21	26	27.8	1.3	97	79.6666666666667	36.575	15.3928571428571	99.0925925925926	46.9814814814815	1310	9	14	64	28	No	No	No	No	No	No	No	No	No	No	12	2.31	11.6256944444444	0	0	7	14	30	60
21165376	non-statin	41.9521236756878	112.3	Male	Other	Married	Other	15.8	332	8.4	6.9	132	169	3.3	80	13	21	26.4	1.1	96.3888888888889	72.8857142857143	36.6657142857143	28.1052631578947	138.32	87.92	4265	5	9	69	31	No	No	No	Yes	Yes	No	Yes	No	No	No	0	5.05	8.84930555555556	0	0	7	14	30	60
21167309	statin	85.7218805918024	47.2	Female	White	Married	Medicare	9.7	202	9.4	4	138	104	1.3	63	12	34	27.1	1.3	92.12	95.48	36.5733333333333	24.72	131.25	48.9166666666667	1630	4	8	73	33	No	No	No	No	No	Yes	No	No	No	No	9	1.1	9.90208333333333	0	0	7	14	25	25
21168882	non-statin	58.1455998123619	72.8	Female	Other	Married	Other	7.6	307	12.9	4.1	140	139	0.6	14	15	24	21.8	1	99.72	64.28	36.595	16.2115384615385	115.814814814815	64.5185185185185	2135	3	10	38	32	No	No	No	No	No	No	No	No	No	No	3	1.81	11.425	0	0	7	14	30	60
21171315	non-statin	61.7345871595636	65	Male	White	Married	Other	12.2	147	8.9	3.9	135	125	0.5	14	9	31	33.4	1.2	95.3157894736842	81.0263157894737	36.65625	17.6282051282051	125.368421052632	66.5263157894737	1640	2	14	35	25	No	No	No	No	No	No	No	No	No	No	5	6.3	13.4236111111111	0	0	7	14	30	60
21173756	statin	93.112047172377	71.7	Male	White	Other	Medicare	7.7	113	13.5	4.1	139	147	1.2	24	14	25	62.7	3.9	94.9166666666667	86.4166666666667	37.22	26.4166666666667	103.095238095238	63.9047619047619	1299	3	14	34	35	No	No	No	No	No	No	No	No	No	No	5	4.22	7.21597222222222	0	0	7	14	30	60
21175592	statin	56.839350272483	69.2	Male	Other	Other	Other	10.7	239	9.8	3.3	138	129	0.4	10	10	26	30.1	1.3	96.6923076923077	105.92	37.6525	26.2678571428571	112.92	74.04	6650	8	4	82	48	Yes	No	Yes	No	Yes	Yes	No	No	No	No	3	4.86	14.2194444444444	0	0	7	14	30	60
21178099	non-statin	59.1589224100429	76.6	Female	Other	Other	Other	18.3	296	14.7	3.5	142	166	0.6	11	20	21	20.6	1.1	95.448275862069	93.4285714285714	36.8866666666667	17.962962962963	132.217391304348	81.5652173913043	1825	2	10	37	26	No	No	No	No	No	No	No	No	No	No	1	3.05	6.60763888888889	0	0	7	14	30	60
21178830	non-statin	72.913418363715	54	Male	White	Other	Medicare	10.8	307	9.6	4.1	135	90	0.4	11	12	28	31.7	1.2	97.9583333333333	78.84	36.39	16.5416666666667	137.478260869565	67.6086956521739	2515	3	7	46	38	No	No	No	No	No	No	No	No	No	Yes	6	2.28	12.0590277777778	0	0	7	14	18	18
21179444	statin	80.4079981370038	91.7	Male	Other	Married	Medicare	22.1	259	13.7	3.3	138	177	4.7	75	21	26	23	1.1	99.5555555555556	78.962962962963	36.2128571428571	21.6296296296296	109.541666666667	50.4583333333333	4135	5	14	65	35	Yes	No	No	No	Yes	Yes	No	No	No	No	6	1.77	3.57013888888889	0	0	7	14	30	60
21179816	statin	82.6971880591802	79.2	Male	White	Married	Medicare	10.7	201	13.9	4.1	141	106	1.4	22	13	29	36.3	1.5	97.0454545454545	75.0909090909091	36.715	14.2307692307692	117.090909090909	57.4090909090909	2665	4	13	27	31	Yes	No	Yes	No	No	No	No	No	No	No	8	2.23	6.02430555555556	0	0	7	14	30	60
21185316	non-statin	57.0892825852449	80	Male	White	Married	Other	9.8	555	11.7	3.7	133	106	0.5	7	13	24	119.1	1.6	97.3103448275862	90.1034482758621	36.722	15.2777777777778	132.683333333333	65.7333333333333	3150	2	14	18	33	Yes	No	No	No	No	No	No	Yes	No	No	1	3.48	8.44791666666667	0	0	7	14	30	60
21186683	non-statin	20.819584077893	66.3	Male	White	Other	Other	13	239	13.1	3.6	141	121	0.7	8	16	24	27.1	1.2	99.9130434782609	85.7826086956522	37.0557142857143	15.0833333333333	125.782608695652	76.3478260869565	3200	2	10	24	27	No	No	No	Yes	No	No	No	No	No	No	1	2.53	4.41388888888889	0	0	7	14	30	60
21190914	non-statin	77.9438148770769	66	Female	White	Other	Medicare	12.9	217	9.8	2.8	139	107	0.7	13	13	20	26.1	1.2	99.24	75.56	38.15	23.5192307692308	132.444444444444	47.037037037037	3700	2	6	51	43	No	No	No	No	Yes	No	No	No	No	No	4	3.13	7.77916666666667	0	0	7	14	30	60
21191460	statin	71.0631364501709	63.5	Male	White	Other	Medicare	14.8	174	11.4	4.5	138	122	1	25	14	19	31.9	1.1	98.6315789473684	74.7631578947368	36.4755555555556	17.1052631578947	103.918918918919	43.3783783783784	1640	2	14	52	28	Yes	No	No	No	No	No	No	No	Yes	No	5	1.17	7.52430555555556	0	0	7	14	30	60
21193689	non-statin	76.2115872642127	112.9	Male	White	Other	Medicare	17.4	255	11.7	5.5	132	74	2.4	69	22	20	49	6.5	95.025641025641	112.733333333333	37.5377777777778	23.2666666666667	101.853658536585	60.5121951219512	926	4	14	110	46	Yes	No	Yes	Yes	No	Yes	No	Yes	No	Yes	10	12.99	13.0611111111111	0	1	7	13	13	13
21196545	statin	76.4338162551587	72	Male	White	Married	Medicare	7.3	110	8.4	4.3	133	130	0.6	13	9	27	35.9	1.3	97.7857142857143	88	36.89	16.4285714285714	103.535714285714	51.4285714285714	2980	2	14	15	32	Yes	No	Yes	No	Yes	Yes	No	Yes	No	No	4	3.18	5.11111111111111	0	0	7	14	30	60
21204485	statin	75.4122057734628	94	Male	White	Married	Medicare	10.4	167	12.4	4	144	71	2.1	44	16	26	24.7	2	95.16	68.68	36.945	23.96	134.521739130435	62.8695652173913	2035	4	14	39	29	Yes	No	No	No	No	Yes	No	No	No	No	8	1.29	2.19444444444444	0	0	7	14	30	60
21204980	statin	64.9443358406512	102.4	Male	Other	Married	Other	11.1	180	13.9	3.9	137	163	0.9	18	15	26	29.2	1.1	98.448275862069	84.0344827586207	37.9078571428571	18.3793103448276	109.172413793103	55.6896551724138	1225	2	14	27	35	Yes	No	No	No	Yes	Yes	No	Yes	No	No	4	2.36	4.69861111111111	0	0	7	14	30	60
21205090	non-statin	57.9330343534789	79.3	Male	White	Other	Medicare	15.6	215	11.8	3.8	131	122	1.8	32	14	24	24.3	1.2	95.9230769230769	79.0384615384615	36.4514285714286	13.7692307692308	145.92	73.24	4710	2	14	29	22	No	No	Yes	Yes	No	No	No	No	No	No	10	7.27	59.95	0	0	7	14	30	60
21207316	statin	70.3998614465052	62.7	Female	White	Other	Medicare	14.8	317	7.9	3.3	138	154	0.6	9	13	23	27.4	1.1	97.7916666666667	91	38.0071428571429	18.6458333333333	119.66	46.24	1315	2	14	48	39	No	No	No	No	Yes	Yes	No	No	No	No	5	10.15	10.4270833333333	0	0	7	14	30	60
21208055	statin	76.0183744232895	108.4	Male	White	Married	Medicare	19.9	202	12.6	6.6	138	131	2.2	27	15	22	28.9	1.1	97.9259259259259	77.0384615384615	36.932	13.6481481481481	116.555555555556	45.0740740740741	2220	6	3	87	42	Yes	No	Yes	No	No	Yes	No	Yes	No	No	8	2.5	9.96944444444444	0	0	7	14	30	60
21210941	non-statin	94.5993753608718	54.4	Female	White	Other	Medicare	6.8	204	10	3.7	136	144	0.7	23	11	30	32.1	1.4	95.2	84.76	36.5242857142857	18.6	112.791666666667	72.0416666666667	1270	3	14	40	38	No	No	Yes	No	Yes	No	No	No	No	Yes	5	1.97	6.10347222222222	0	0	7	14	30	60
21211906	non-statin	76.3312872013624	83	Male	White	Married	Medicare	14.1	265	13.1	4.1	144	167	0.7	22	12	26	119.3	2.5	96.3	93.1935483870968	36.2416666666667	20.7903225806452	128.367647058824	70.5588235294118	1165	2	14	59	49	No	No	Yes	No	No	No	No	No	No	Yes	5	13.38	22.6270833333333	0	0	7	14	30	60
21216118	statin	60.5867399787903	48.3	Female	Other	Married	Other	5.3	635	10.7	4.2	139	140	0.6	17	16	26	45.9	5.7	99.5813953488372	93.609756097561	36.9766666666667	14.8888888888889	121.348837209302	52.3720930232558	3746	7	3	70	34	Yes	No	Yes	No	Yes	Yes	No	No	No	No	5	3.3	8.10416666666667	0	1	7	8	8	8
21217785	non-statin	27.9979114304123	68.1	Female	Other	Other	Other	18.5	411	11.8	4.6	130	101	0.7	7	11	22	28.8	1.3	99.6428571428571	92	37.2883333333333	18.4285714285714	97	57.8461538461538	2045	3	7	38	38	No	No	No	Yes	No	No	No	No	No	No	0	12.12	15.3159722222222	0	0	7	14	30	60
21218306	non-statin	72.2305777174221	70	Male	White	Other	Medicare	29.3	423	10.9	4.2	129	97	0.9	17	15	21	37	1.6	99.3214285714286	79.1851851851852	36.3342857142857	14.962962962963	111.851851851852	53.962962962963	2915	2	14	43	26	No	No	Yes	No	No	No	No	Yes	No	No	7	2.18	21.5	0	0	7	14	30	60
21219667	non-statin	47.8870830846398	84	Male	Other	Other	Other	6.9	262	11.4	4.5	141	100	0.8	9	13	22	30.1	1.1	99.8	63	36.88	15.7333333333333	95.92	61.88	2000	3	11	44	24	No	No	No	No	Yes	No	No	No	No	Yes	1	11.85	12.5305555555556	0	0	7	14	30	60
21230425	statin	67.4171711267233	78	Male	White	Married	Medicare	7.2	172	7.9	5	137	120	5	31	16	27	56.6	1.5	94.6086956521739	87.7916666666667	36.4842857142857	20.2916666666667	101.772727272727	49.0625	59	5	4	90	37	Yes	No	No	No	No	No	No	No	No	No	4	4.87	7.95902777777778	0	1	7	8	8	8
21236830	non-statin	83.867200909108	91.5	Male	White	Married	Other	34.8	295	13.2	5.4	136	83	1.7	51	10	28	32.2	2.6	98.5111111111111	113.978260869565	36.4842857142857	20.6444444444444	95	56.8372093023256	845	2	14	72	40	Yes	No	Yes	No	Yes	No	No	No	No	Yes	6	5.03	4.90763888888889	0	1	5	5	5	5
21237936	non-statin	56.2507146707601	139	Male	White	Other	Other	7.7	179	14	4.4	143	101	0.8	23	12	26	26.2	1.1	99.25	60.1388888888889	37.3	16.9594594594595	146.388888888889	78.0833333333333	4890	3	7	32	37	No	No	No	Yes	No	No	No	No	No	Yes	1	2	5.92847222222222	0	0	7	14	30	60
21243652	non-statin	52.7949039419222	116.6	Female	Other	Married	Other	9.2	424	10.4	3.9	143	113	0.9	14	15	23	32.7	1.5	96.7142857142857	117.490909090909	36.55	24.1489361702128	112.727272727273	74.2045454545455	1995	2	14	57	34	No	No	Yes	No	No	No	No	No	No	Yes	1	2.8	44.2166666666667	0	0	7	14	30	60
21244983	statin	73.731642992865	90.7	Male	Other	Married	Other	11	255	8.7	3.5	137	115	3.2	88	15	25	33.8	1.1	97.8461538461538	59	37.0466666666667	21.9444444444444	131.057692307692	48.6346153846154	891	2	14	57	38	Yes	No	No	Yes	No	No	No	Yes	No	No	6	7	10.1909722222222	0	0	7	14	30	60
21245379	statin	91.2446114874217	89.4	Female	Other	Other	Medicare	6.2	327	7.7	4	134	98	6	41	17	22	31.5	1.1	99.0322580645161	85.0277777777778	36.5963636363636	18.5277777777778	104.060606060606	55	227	2	14	48	33	Yes	No	Yes	No	No	Yes	No	Yes	No	No	10	5.07	8.92361111111111	0	0	7	14	30	60
21249027	non-statin	64.1782570034236	56.6	Female	White	Other	Other	13.4	226	13.3	4.2	129	156	0.5	18	9	31	25.8	1.2	91.96	92.375	36.8983333333333	18.6875	112.238095238095	63.0952380952381	300	2	12	55	51	No	No	Yes	No	Yes	No	No	No	No	No	5	8.51	13.5416666666667	0	0	7	14	30	60
21249217	statin	63.1857873227431	81	Male	White	Other	Other	4.5	103	8	4.8	139	66	4.5	40	13	24	120.5	1.2	99.1333333333333	81.3333333333333	36.7625	13.9782608695652	101.203125	48.84375	28	7	6	86	50	Yes	No	Yes	Yes	No	Yes	No	Yes	No	No	8	4.27	8.19444444444444	0	0	7	14	30	60
21253487	non-statin	89.1956437254082	57.5	Female	White	Other	Medicare	12.3	423	9.4	4.1	140	92	0.3	9	6	38	25.5	1.2	98.4444444444444	83.3333333333333	36.1271428571429	22.9074074074074	96.1481481481482	45.2962962962963	715	4	14	38	39	Yes	No	No	No	No	No	No	No	No	Yes	11	1.93	9.86666666666667	0	0	7	14	30	60
21256149	statin	77.9130361970055	73	Female	Other	Married	Medicare	4.5	150	11.6	4	140	103	0.7	18	15	23	70	1	99.6666666666667	90.5	36.144	17.5166666666667	115.1	55.5	1900	2	3	90	46	Yes	No	Yes	No	Yes	Yes	No	Yes	No	No	4	1.54	9.16388888888889	0	0	7	14	30	60
21261908	non-statin	65.6653123134798	84.5	Male	White	Other	Other	8.3	67	6.9	4	144	119	0.8	29	9	27	29.8	1.5	94.6206896551724	88.8965517241379	36.4333333333333	17.551724137931	106.166666666667	74.8888888888889	872	2	14	58	34	No	No	Yes	No	No	No	Yes	No	No	Yes	4	29.98	30.625	0	0	7	14	30	60
21266120	non-statin	91.9584988248279	74.6	Female	White	Other	Medicare	19	209	8.1	5.8	135	162	2.5	49	22	15	28.5	1.2	97.6551724137931	81.9310344827586	36.45	19.2068965517241	120.68	54.72	685	3	14	46	30	No	No	No	No	Yes	No	No	No	Yes	No	5	2.63	5.52708333333333	0	0	7	14	30	60
21266759	non-statin	61.2809068295054	60.9	Male	White	Other	Other	6	192	12.9	4.3	140	122	1.2	32	18	24	24.7	1.3	95.52	102.72	37.1383333333333	24.04	147.24	97.56	1485	2	14	47	33	No	No	No	No	Yes	No	No	No	No	No	2	1.97	5.73194444444444	0	0	7	14	30	60
21268558	non-statin	60.1913514418751	69.5	Female	White	Married	Other	13.9	352	12.5	4.5	139	116	0.7	14	19	23	32.2	1.2	97.0769230769231	87.08	36.5328571428571	20	124.92	73.6	850	4	14	31	43	No	No	No	No	Yes	No	No	No	No	No	8	3.95	5.82777777777778	0	0	7	14	30	31
21269264	non-statin	83.7592150470708	79.9	Female	White	Other	Medicare	21.9	510	9.1	3	136	111	0.7	15	13	28	34.1	1.1	95.6153846153846	79.2692307692308	36.6257142857143	25.5384615384615	137.12	63.24	1590	2	11	33	31	No	No	No	No	Yes	No	No	Yes	No	No	11	1.52	3.55	0	1	3	3	3	3
21270943	statin	89.654197156345	73.1	Male	White	Married	Medicare	8.7	303	10.5	5.7	140	153	3.1	64	18	21	28.2	3.1	94.28	90.52	36.625	23.52	99.0178571428571	51.8214285714286	799	3	14	67	23	Yes	No	Yes	No	Yes	Yes	No	Yes	Yes	No	9	12.02	12.4763888888889	0	1	7	13	13	13
21271898	non-statin	20.7438542269387	62.3	Female	Other	Other	Other	15.4	288	11.2	3.5	138	70	0.5	6	16	21	41.1	1.5	98.4	84.3666666666667	36.3175	18.5161290322581	124.25	66.03125	3860	3	8	36	30	No	No	No	No	No	No	No	No	No	No	1	3.96	6.00763888888889	0	0	7	14	30	60
21273010	statin	77.8972156360258	74.8	Female	White	Married	Medicare	8.6	298	7.9	4.7	125	175	2.7	67	15	23	31.4	1.2	96.6666666666667	59.625	36.8066666666667	17.42	131.28	47.84	565	5	8	54	46	Yes	No	No	Yes	No	Yes	No	Yes	No	Yes	10	9.57	22.4916666666667	0	0	7	14	30	60
21277179	non-statin	68.0095579703928	111.4	Female	White	Other	Medicare	41.3	193	11	4.8	128	154	3.9	56	18	19	56.2	1.3	95.32	104.16	36.754	21.48	106.807692307692	61.5192307692308	45	7	14	99	47	No	No	No	No	No	No	Yes	No	No	Yes	3	18.78	18.6534722222222	0	1	7	14	19	19
21280406	non-statin	91.6751079497368	74	Female	White	Other	Medicare	11.9	253	9	3.7	140	108	1.3	21	12	31	32.3	1.1	97.2916666666667	105.333333333333	38.01	14.537037037037	112.306451612903	62.7741935483871	2329	2	6	75	57	No	No	Yes	Yes	Yes	Yes	No	Yes	No	No	6	8.03	14.8493055555556	0	1	7	14	15	15
21282264	statin	86.1361312043339	49.7	Female	White	Married	Medicare	13.7	334	10	3.9	141	93	0.9	20	14	28	33.4	1.4	99.3095238095238	84.9777777777778	37.0477777777778	21.1547619047619	102.209302325581	44.7674418604651	2040	7	4	73	54	No	No	Yes	Yes	No	No	No	No	No	Yes	6	8.05	9.925	0	0	7	14	30	60
21282526	statin	69.2924583791933	63.6	Male	Other	Married	Other	11.7	284	10.6	4.4	142	172	1.5	22	16	24	31.8	1.1	98.8727272727273	84.0545454545454	36.8242857142857	26.7410714285714	134.301724137931	68.9224137931034	6190	7	5	73	33	No	No	No	Yes	Yes	Yes	No	No	No	No	4	13.28	44.7888888888889	0	0	7	14	30	60
21284867	statin	84.5933794123713	52	Female	White	Other	Medicare	10.5	134	11.7	4.6	139	139	0.8	17	16	25	30.9	1.2	94.6363636363636	92.969696969697	36.5833333333333	17.2424242424242	108.15625	58.75	1120	2	14	22	33	No	No	No	No	No	No	No	No	No	No	4	1.98	3.82847222222222	0	0	7	14	30	60
21291090	non-statin	77.7192928858735	76	Female	Other	Married	Medicare	18.7	178	8.4	8.7	127	105	0.7	44	13	17	22.7	1.1	99.1724137931034	93.8275862068966	36.47875	21.0333333333333	102.107142857143	57.5714285714286	1215	2	7	91	58	No	No	Yes	Yes	Yes	No	No	No	No	No	6	4.95	12.9472222222222	0	0	7	14	30	50
21291752	non-statin	54.8315852533693	95	Male	White	Married	Other	5.4	136	11.4	3.3	130	106	0.8	13	9	24	93.8	1.2	94.9130434782609	113.166666666667	37.55	18.9130434782609	105.5	63.0416666666667	3925	2	14	33	34	No	No	No	No	No	No	No	No	No	No	10	1.87	5.94861111111111	0	0	7	14	30	60
21294802	non-statin	61.3937590997506	75	Female	Other	Other	Other	8.3	233	11	4.1	136	141	6	39	16	30	38.8	1.5	96.6538461538462	83.3846153846154	37.1383333333333	17.6153846153846	104.16	59.76	165	2	13	41	27	Yes	No	No	No	No	Yes	No	No	No	No	6	1.77	20.7868055555556	0	0	7	14	30	60
21295215	statin	63.3430281232108	71.6	Female	White	Married	Other	10.7	215	7.2	4.3	137	111	0.7	15	9	27	28.7	1	96.8181818181818	77.8695652173913	36.774	21.3181818181818	123.307692307692	63.6346153846154	3980	6	3	64	26	Yes	No	No	No	Yes	No	No	Yes	No	Yes	4	2.46	4.89930555555556	0	0	7	14	30	60
21305079	non-statin	54.0939160428793	186.9	Male	White	Married	Other	7.1	255	10.9	3.8	137	104	1.1	17	10	29	25.6	1.6	97.4	101.666666666667	36.7116666666667	16.3269230769231	133.826086956522	94.695652173913	890	2	14	52	38	No	No	No	No	Yes	No	No	No	No	Yes	1	1.1	6.46180555555556	0	0	7	14	30	60
21310758	non-statin	59.2800939742235	114.4	Male	Other	Married	Other	19	271	11.7	4.3	137	144	0.9	18	14	24	28.9	1.2	96.1538461538462	109.346153846154	37.38	16.9615384615385	110.666666666667	64.25	2955	3	14	51	28	Yes	No	No	No	No	Yes	No	No	No	No	9	2.51	21.3090277777778	0	0	7	14	30	60
21311743	non-statin	33.6382679915721	74.3	Male	Other	Other	Medicare	3.2	74	11.2	4	142	106	0.5	8	13	25	32.6	1.3	99.125	90.5	37.0075	14.4166666666667	104.125	65.375	2650	3	10	19	33	No	No	No	Yes	No	No	No	No	No	No	5	1.56	2.68055555555556	0	0	7	14	27	27
21316593	statin	75.7009051532956	99.7	Female	White	Other	Medicare	14.1	166	9.1	5.8	135	148	1.3	27	12	17	27.4	1.2	96	83.0625	37.628	15.8125	108.939393939394	55.7575757575758	1215	2	14	53	28	No	No	No	No	Yes	No	No	No	No	No	4	4.86	12.4152777777778	0	0	7	14	30	60
21317265	statin	48.5197448236755	109	Female	Other	Other	Other	15.5	580	8.1	4.3	130	66	1.6	23	13	19	29	1.7	94.32	116.88	37.1885714285714	37.4	94.56	62.16	1855	3	13	66	35	No	No	No	No	No	No	Yes	No	No	Yes	6	12.93	23.7597222222222	0	0	7	14	28	28
21317934	statin	66.7668469733005	96.1	Male	White	Other	Medicare	7.2	135	12.4	4.2	141	105	0.8	11	12	25	32.8	1.4	96.28	96.04	37.3014285714286	22.52	116.75	68.125	1150	2	14	38	29	No	No	No	No	No	No	No	No	No	No	2	1.87	7.47777777777778	0	0	7	14	30	60
21319611	non-statin	51.008940039146	95.3	Female	White	Other	Other	11.3	89	8.8	3.7	147	133	5	69	20	20	31	2.2	95.7096774193548	88.1612903225806	36.8657142857143	18.4666666666667	141.9	78.6551724137931	67	7	3	119	51	No	No	No	Yes	No	No	No	No	No	No	5	1.7	1.00208333333333	1	1	1	1	1	1
21320294	non-statin	77.1641529603812	43	Female	White	Other	Medicare	0.6	23	9.2	4.7	141	105	1.5	62	19	12	25.9	1.3	98.4166666666667	95.7083333333333	36.5615384615385	19.8333333333333	137.260869565217	76.1739130434783	575	2	11	95	50	No	No	No	No	No	No	No	No	No	No	8	5.09	4.04513888888889	0	1	5	5	5	5
21326946	non-statin	72.558698296837	87.3	Male	White	Married	Medicare	20.3	459	10.9	5.1	137	165	1	20	14	25	29	1.1	95.7307692307692	107.115384615385	37.0942857142857	23.8076923076923	111.64	48.64	629	2	14	73	35	Yes	No	Yes	Yes	Yes	Yes	No	No	No	No	6	8.08	25.3958333333333	0	0	7	14	30	60
21331972	statin	82.4347444829577	72	Female	White	Other	Medicare	17.1	282	13.7	4.4	149	96	1.2	24	16	28	55.8	1.3	97.4230769230769	79.1071428571429	37.1111111111111	22.5892857142857	107.354838709677	57.3225806451613	3415	4	13	38	48	Yes	No	Yes	Yes	No	Yes	No	Yes	No	No	7	2.64	6.51666666666667	0	0	6	6	6	6
21333065	non-statin	89.2732361922597	66	Female	Other	Other	Medicare	6.7	141	9.4	4.9	139	116	1.8	28	17	21	36.7	1	98.0416666666667	67.5416666666667	35.8775	17.54	113.291666666667	68.8333333333333	1900	3	14	42	33	Yes	No	Yes	Yes	No	No	No	No	No	No	8	1.88	5.01666666666667	0	0	7	14	30	60
21333702	statin	79.5415701553126	110	Male	White	Married	Medicare	12	216	12.9	4.4	134	169	0.8	18	11	34	37	2.1	94.5925925925926	92.2962962962963	36.7725	20.9259259259259	101.483870967742	63.1612903225806	4050	2	13	52	29	Yes	No	Yes	No	Yes	Yes	No	No	No	Yes	7	7.34	11.7583333333333	0	0	7	14	30	60
21341534	non-statin	54.6634585197394	76	Female	White	Married	Other	14.1	365	12.5	4.4	139	177	0.7	13	14	22	26.2	1	95.4193548387097	89.8387096774194	36.8014285714286	14.5	125.838709677419	63.6774193548387	3065	3	7	35	20	No	No	No	No	No	No	No	No	No	No	5	1.99	4.1875	0	0	7	14	30	60
21347583	non-statin	68.9296680922055	77.1	Male	White	Married	Other	5.2	146	11.3	4.2	136	77	0.8	13	17	25	31.4	1.4	97.5833333333333	103.041666666667	36.6483333333333	17.8	153.416666666667	82.4583333333333	1495	4	14	34	31	Yes	No	No	Yes	Yes	No	No	No	No	Yes	3	15.29	27.9923611111111	0	0	7	14	30	60
21350747	statin	71.1051148583983	53.6	Female	White	Married	Medicare	8.8	184	12.1	4	134	149	0.7	15	13	31	31.6	1.5	91.4074074074074	77.7037037037037	36.6316666666667	16.0740740740741	114	53.56	2750	4	14	31	24	Yes	No	Yes	No	No	Yes	No	No	No	Yes	6	1.44	6.13541666666667	0	0	7	14	30	60
21351618	statin	71.9454918474144	59	Male	Other	Other	Other	4.5	441	8.6	4.4	142	96	1.1	29	13	33	27.6	1.4	99.2285714285714	72.1142857142857	36.7142857142857	13.9189189189189	114.652777777778	51.3611111111111	1025	2	14	33	36	Yes	No	Yes	No	Yes	Yes	No	Yes	No	No	7	3.02	15.2125	0	0	7	14	30	60
21357054	statin	87.0117721036098	72	Male	White	Other	Medicare	8.3	90	11.2	4.6	135	123	0.9	26	10	26	33.6	1.3	98.5128205128205	82.7692307692308	36.2215789473684	13.2435897435897	106.987804878049	43.609756097561	1821	6	14	33	39	Yes	No	Yes	Yes	Yes	Yes	No	No	No	No	8	2.12	9.03125	0	0	7	14	30	60
21357835	non-statin	58.0908263866453	65.5	Male	Other	Other	Other	9.1	82	8	3.4	144	124	1	38	10	27	28.1	1.4	95.7735849056604	133.763636363636	37.5992857142857	37.4375	93.9523809523809	57.1111111111111	2380	7	13	97	49	No	No	Yes	No	Yes	No	No	No	No	Yes	2	13.63	38.3805555555556	0	0	7	14	30	60
21362862	statin	88.2181796969924	68.3	Female	Other	Married	Medicare	9.6	150	9.2	4.2	137	77	1.8	40	16	16	30.5	1.1	94.2916666666667	80.5416666666667	36.8783333333333	26.125	136.25	62.75	600	2	14	59	45	Yes	No	No	No	No	Yes	No	No	No	No	11	3.01	27.5666666666667	0	0	7	14	30	60
21365030	non-statin	58.0330852177765	50.8	Female	White	Married	Other	0.9	40	4.7	3.4	147	117	0.7	15	13	22	31.8	1.1	98.8181818181818	82.3181818181818	36.805	15.8181818181818	113.238095238095	65.5714285714286	1400	2	14	58	31	No	No	No	No	Yes	No	No	Yes	No	No	5	1.09	25.075	0	0	7	14	30	60
21365044	statin	89.6877498723829	52.2	Female	White	Other	Medicare	8.7	318	10.8	5.1	138	79	0.9	26	13	31	26.3	1.1	96.5	70.0769230769231	36.6042857142857	18.3846153846154	109.416666666667	41.7916666666667	300	2	13	53	30	Yes	No	No	No	Yes	No	No	No	No	No	6	1.53	3.49236111111111	0	0	7	14	30	60
21370539	statin	74.3088401358247	65.9	Male	White	Married	Medicare	16	361	13.2	4.6	135	103	1.2	33	15	27	23.5	1.3	97.4117647058823	77.6078431372549	36.8133333333333	23.5	98.46875	57.8125	2185	2	14	26	27	No	No	No	No	No	No	No	No	No	Yes	4	5.91	15.7541666666667	0	1	7	14	16	16
21372089	non-statin	35.5238869023825	108	Male	Other	Married	Medicare	15	270	12.6	3.6	139	125	1	13	13	26	26.5	1.4	90.6190476190476	108.585365853659	37.3328571428571	27.6585365853659	136.5875	76.6875	2485	4	14	56	44	No	No	Yes	Yes	No	No	Yes	No	No	Yes	1	14.97	17.0097222222222	0	0	7	14	30	60
21372466	non-statin	42.0944636250303	102.6	Female	White	Other	Other	14.6	381	10.1	4.2	137	96	0.6	6	14	25	30.5	1.2	95.6538461538462	93.0384615384615	37.1914285714286	18.2592592592593	118.52	68.84	3375	4	3	65	37	No	No	No	Yes	No	No	No	No	No	No	0	1.19	2.95069444444444	0	0	7	14	30	60
21375958	statin	76.7626450408222	77	Male	White	Other	Medicare	18.2	436	7.2	4	138	85	0.7	16	12	27	32.5	1.1	95.1851851851852	119.925925925926	37.4533333333333	25.5925925925926	141.36	61.52	1655	3	13	38	36	Yes	No	No	No	Yes	No	No	No	No	Yes	3	4.35	9.17361111111111	0	0	7	14	30	60
21378351	non-statin	89.6763381082497	58	Male	White	Married	Medicare	6.5	187	12.4	4	138	127	0.8	17	11	27	32.8	2.5	100	74.6428571428571	36.5485714285714	16.1833333333333	133.875	63.875	1508	3	10	38	31	No	No	No	Yes	Yes	No	No	No	No	Yes	5	2.79	7.70902777777778	0	0	7	14	19	19
21380494	non-statin	72.2213297393692	118	Male	White	Married	Medicare	16.4	307	9.6	4.5	139	84	2	43	12	19	26.5	1.2	95.3913043478261	114.608695652174	36.37	14.5217391304348	101.521739130435	59.5217391304348	3190	3	14	36	26	No	No	No	No	No	No	No	No	No	No	3	4.45	12.1819444444444	0	0	7	14	30	60
21382887	non-statin	63.7982683018687	75	Female	White	Other	Other	6.2	409	12.9	3.8	140	85	1	21	15	26	38.9	1.2	96.48	91.2592592592593	36.7904761904762	21.1785714285714	118.037037037037	61.3703703703704	1705	7	14	35	31	Yes	No	Yes	No	No	No	No	No	No	Yes	4	1.27	5.175	0	0	7	14	30	60
21384951	statin	83.2051931018034	82.4	Male	White	Married	Medicare	3.5	183	12.6	4.5	135	177	1	17	12	21	32.5	1.2	93.3846153846154	53.4814814814815	36.2783333333333	21.6538461538462	121.12	61.44	1400	2	14	38	33	Yes	No	No	No	Yes	Yes	No	Yes	No	No	6	3.47	13.7145833333333	0	0	7	14	30	60
21385621	non-statin	77.213552323604	68	Female	Other	Other	Medicare	5	331	9.7	4.9	139	172	0.7	8	16	21	26.6	1.1	99.1052631578947	102.473684210526	37.315	18.2631578947368	145.941176470588	84.2352941176471	1600	2	8	36	26	No	No	No	No	Yes	Yes	No	No	No	No	6	4.31	5.54097222222222	0	0	7	14	30	60
21386447	non-statin	39.0533637819431	120.8	Male	White	Married	Medicare	15.5	550	9.9	3.9	137	143	0.6	10	14	31	27.7	1	94.7115384615385	104.807692307692	37.23125	20.2980769230769	103.583333333333	62.625	1630	3	14	56	43	No	No	Yes	No	No	No	Yes	No	No	No	2	19.13	53.9097222222222	0	0	7	14	30	60
21387461	non-statin	64.4425604576327	73.3	Male	White	Married	Other	20	347	16.4	3.8	137	130	0.7	13	14	25	28.9	1.2	97.09375	87.8235294117647	37.055	18.0882352941176	139.969696969697	79.1212121212121	750	2	14	33	37	No	No	No	Yes	Yes	No	No	No	No	No	4	4.05	5.92083333333333	0	0	7	14	30	60
21387685	non-statin	59.4099374904553	136	Female	White	Other	Other	18.5	332	10.5	4.2	141	133	0.7	15	11	28	31.3	1.4	99.1724137931034	94.6129032258064	36.9585714285714	18.8939393939394	99.7941176470588	55.25	1229	3	14	48	40	No	No	Yes	No	Yes	No	No	No	No	No	8	2.35	19.9527777777778	0	0	7	14	30	60
21388777	statin	85.6270214907742	75	Male	White	Married	Medicare	26.1	281	12.1	4.3	140	151	1.8	45	17	24	25.6	1.3	95.25	103.645161290323	36.9885714285714	15.3235294117647	100.939393939394	48	720	3	13	64	51	No	No	Yes	Yes	No	No	No	No	No	No	8	5.71	12.6833333333333	0	0	7	14	30	60
21388803	non-statin	52.8542501349182	71.5	Female	Other	Other	Medicare	9.6	64	6.3	5.3	131	146	3.4	46	13	17	43.3	1.2	98.16	108.12	37.5433333333333	26.72	101.791666666667	50	1618	6	11	78	33	Yes	No	Yes	Yes	No	Yes	No	No	No	Yes	4	9.06	20.1291666666667	0	0	7	14	30	60
21390591	statin	83.610985775641	82.6	Male	Other	Other	Medicare	16.5	110	12.1	4.5	133	126	3.3	58	14	24	33.6	1.1	97.24	80.72	36.786	24.9	111.074074074074	41.5555555555556	300	9	11	88	44	Yes	No	No	No	No	Yes	No	Yes	No	No	11	1.52	4.35833333333333	0	1	5	5	5	5
21394753	non-statin	68.7261566760303	53.5	Female	White	Married	Medicare	14.5	221	8.4	3.6	139	156	0.6	27	14	25	34.1	1	97.7173913043478	76.7333333333333	37.625	18.78125	142.644444444444	59.8444444444444	2745	4	13	41	39	No	No	No	No	Yes	No	No	No	No	No	5	19.38	21.4263888888889	0	0	7	14	30	60
21400294	non-statin	68.8242917633301	57.3	Female	White	Other	Medicare	6	221	13.8	4.3	143	92	0.7	17	15	25	27.5	1	98.0555555555556	66.0526315789474	36.9716666666667	17.6842105263158	123	59.9333333333333	855	2	14	23	26	No	No	No	No	No	No	No	No	No	No	2	3.64	6.5	0	0	7	14	30	60
21404901	non-statin	58.8177968305945	73.5	Female	White	Married	Other	8.7	128	7.2	3.9	137	96	0.6	9	9	32	28.1	1.4	97.7692307692308	129.225806451613	36.7416666666667	23.34375	134.777777777778	84.7777777777778	1520	2	14	41	32	No	No	No	No	No	No	No	No	No	No	7	2.29	7.22916666666667	0	1	7	7	7	7
21405297	statin	82.266014724484	68.9	Male	White	Married	Medicare	5.2	153	9.6	3.9	146	117	1.4	29	16	29	35.5	1.2	97.2083333333333	72.1666666666667	36.2783333333333	23.875	122.681818181818	62.9090909090909	3420	2	14	35	35	Yes	No	No	No	Yes	Yes	No	Yes	No	No	7	4.1	10.9548611111111	0	0	7	14	30	60
21409974	statin	60.6297917240867	103	Male	White	Other	Other	11.2	188	12.3	3.6	141	121	0.8	12	12	25	33.1	1.5	95.1666666666667	77.5	36.744	19.5833333333333	145.75	89.3333333333333	2525	2	13	23	27	No	No	No	No	Yes	No	No	No	No	No	2	2.84	5.50833333333333	0	0	7	14	30	60
21412732	statin	67.82401242038	93	Female	White	Other	Medicare	10.5	290	10.6	6.1	138	128	6.3	59	17	26	29.8	1.2	95.5	91.0357142857143	37.3814285714286	18.2142857142857	144.391304347826	60.2608695652174	1840	4	14	42	21	No	No	No	No	No	Yes	No	No	No	No	7	1.75	4.81111111111111	0	0	7	14	30	60
21412999	non-statin	81.9980825498345	86	Male	White	Married	Medicare	8.8	195	13.2	3.8	141	84	1.7	32	13	31	26.6	1.5	98.7073170731707	89.8285714285714	36.16625	19.109756097561	99.0975609756098	50.0243902439024	1135	3	15	50	35	Yes	No	Yes	No	Yes	No	No	Yes	No	No	7	7.06	9.96875	0	0	7	14	30	60
21417845	non-statin	33.7489821056237	80	Male	Other	Married	Other	11.9	214	14	4.1	141	94	0.8	13	7	26	29.9	1.2	99.48	79.96	36.9283333333333	20.4074074074074	115.583333333333	59.9166666666667	955	4	9	36	36	No	No	No	Yes	No	No	No	No	No	No	0	6.99	11.9416666666667	0	0	7	14	30	60
21421235	non-statin	48.1041699749755	76.8	Female	White	Married	Other	7	115	10.9	3.8	139	121	0.5	11	11	26	27	1.3	98.4230769230769	74.6538461538462	35.7775	13.64	116.692307692308	65.8461538461538	4065	3	10	39	31	No	No	No	No	No	No	No	No	No	No	0	3.05	17.0236111111111	0	0	7	14	30	60
21422454	statin	71.4842652268907	56.9	Male	White	Other	Medicare	4.8	146	11.4	3.6	141	62	2	39	13	27	32.6	1.6	97.7297297297297	100.5	36.9757142857143	22.027027027027	89.5897435897436	55.6923076923077	995	5	14	66	45	Yes	No	No	Yes	No	No	No	No	No	Yes	12	13.62	24.9958333333333	0	1	7	14	25	25
21422963	statin	71.3474039890751	66.7	Male	Other	Married	Medicare	7.3	87	8.5	4.6	124	84	7.1	96	26	13	38.4	1.3	97.1538461538462	70.04	35.4941176470588	15.5769230769231	131.086956521739	65.9130434782609	1750	5	14	60	24	No	No	No	No	No	Yes	No	No	No	No	8	3.52	3.62013888888889	0	0	7	14	30	60
21426383	statin	64.7224110620112	73	Male	Other	Married	Other	6.9	283	15.9	4.4	136	89	0.7	20	14	23	31.1	1.1	96.4090909090909	106.545454545455	37.0166666666667	17.0652173913043	105.434782608696	65.4347826086957	2710	3	14	21	29	Yes	No	Yes	Yes	No	No	No	Yes	No	No	3	1.05	4.85347222222222	0	0	7	14	30	60
21426446	statin	86.8706053490258	78.4	Female	White	Other	Medicare	6.7	205	9.5	4.7	147	147	2.5	46	14	39	26.3	1.1	97.1538461538462	94.8518518518518	37.0416666666667	20.9230769230769	113.321428571429	42.9642857142857	713	3	13	82	48	Yes	No	Yes	No	No	Yes	No	No	No	No	9	2.07	6.075	0	0	7	14	30	60
21428204	non-statin	65.5413172788331	85.6	Male	White	Married	Other	38.9	180	11.6	4.3	136	145	1.1	41	11	26	27.3	1.3	96.2	98.1153846153846	37.730625	21.96	103.407407407407	57.0740740740741	1365	4	14	97	40	No	No	Yes	No	No	No	Yes	No	No	No	2	6.07	8.70486111111111	0	1	7	9	9	9
21428749	non-statin	45.7892266558124	59.5	Male	White	Married	Other	7.1	139	13.5	4.3	140	154	0.8	11	9	31	55.8	1	98.7692307692308	91.2307692307692	35.856	15.1964285714286	112.56	73.4	1520	4	3	72	40	No	No	No	Yes	Yes	No	No	No	No	No	0	2.49	7.75833333333333	0	0	7	14	30	60
21429169	statin	53.8841987717124	79	Male	Other	Married	Other	7.1	251	14.2	4	139	95	1	17	12	30	24.5	1.1	99.28125	98.875	36.91	18	100.90625	63.125	2630	3	14	22	30	Yes	No	Yes	Yes	No	No	No	Yes	No	No	1	1.11	7.675	0	0	7	14	30	60
21430249	statin	73.1063396171427	85.5	Female	White	Married	Medicare	14.2	156	11.2	4.7	129	165	3.5	49	14	18	27.7	1.2	95.7	70	36.61	21.4	127.111111111111	75.5555555555556	800	3	14	30	24	No	No	No	No	Yes	No	No	No	No	No	5	2.91	134.807638888889	0	0	7	14	30	60
21431302	statin	86.8285127090775	56.8	Female	Other	Other	Medicare	13.6	445	7	3.9	136	132	2.2	41	16	20	58.1	1	93.2592592592593	73.4444444444444	36.7588888888889	20.4074074074074	114.538461538462	50.6538461538462	960	2	14	49	28	No	No	No	No	No	No	No	Yes	No	No	11	1.08	12.9166666666667	0	0	7	14	25	25
21431986	statin	79.2954986769807	65	Female	Other	Other	Medicare	5.3	341	7.1	4.7	140	96	0.8	10	13	24	25.3	1.1	98	102.875	36.71125	16.95	115.85	67.6	2155	2	11	42	34	Yes	No	No	No	Yes	Yes	No	No	No	Yes	6	2.43	5.79791666666667	0	0	7	14	30	60
21435759	non-statin	55.4879755522822	57.7	Male	Other	Other	Other	8.6	264	7.9	3.3	145	131	0.9	14	13	26	25.7	1.2	99.3076923076923	90.6538461538462	37.39	18.962962962963	99.4615384615385	54.1923076923077	1310	4	11	52	45	No	No	Yes	Yes	No	Yes	No	No	No	Yes	6	10.38	10.4305555555556	0	0	7	14	30	60
21442508	statin	55.5018647453834	79.3	Female	White	Married	Other	16	200	9.6	4.3	137	100	1.1	12	11	24	23.2	1.3	96.875	86.04	36.695	13.68	105.716216216216	59.7027027027027	2428	2	12	51	22	No	No	Yes	No	Yes	No	No	No	No	No	7	1.72	8.34652777777778	0	0	7	14	30	60
21444129	non-statin	70.1747718711916	77.2	Male	Other	Married	Medicare	10	189	10.2	3.8	138	143	0.8	20	11	27	28.3	1.2	97.1153846153846	93.5357142857143	37.2216666666667	18.125	98.9393939393939	61.7575757575758	1826	7	13	61	37	No	No	Yes	Yes	No	No	No	No	No	Yes	3	16.83	16.8638888888889	0	0	7	14	30	60
21447101	non-statin	58.4300547460466	63.2	Female	White	Married	Other	18	301	7.5	3.4	137	108	0.8	12	9	36	32.1	1.1	97.76	81.8	37.555	19.32	102.12	52.2	1675	3	14	45	25	Yes	No	Yes	No	No	No	No	No	No	Yes	2	7.14	12.2736111111111	0	1	7	13	13	13
21447426	non-statin	84.798679064535	82.5	Male	White	Married	Medicare	18.7	168	10.4	4.4	140	125	1.4	38	17	24	26.7	1.1	97.76	83.3846153846154	36.8257142857143	25.1153846153846	140.28	73.44	2300	3	10	50	34	No	No	No	No	No	No	No	Yes	No	Yes	8	1.57	2.57986111111111	0	0	7	14	30	60
21447511	non-statin	68.4082757307332	63.4	Male	Other	Other	Other	31.9	258	8.6	3.5	140	157	1	16	18	18	25.1	1.5	96.2173913043478	97.7916666666667	36.6814285714286	19.9166666666667	112.090909090909	70.8636363636364	1210	3	14	40	29	No	No	No	No	Yes	Yes	No	No	No	No	6	1.61	5.63055555555556	0	0	7	14	30	60
21448544	non-statin	71.6364140457255	89	Male	White	Married	Medicare	11.7	303	13.1	3.3	129	139	0.6	12	12	24	35.6	1.3	99.125	85.96875	36.715	15.6212121212121	112	57.21875	2620	3	14	23	41	Yes	No	Yes	Yes	Yes	No	No	Yes	No	No	4	1.25	5.23333333333333	0	0	7	14	30	60
21450568	non-statin	53.9630431482567	79.4	Female	Other	Other	Other	7.6	46	7.6	4.6	148	118	2.9	90	19	21	30.8	1	100	88.7307692307692	37.2357142857143	25.3448275862069	136.12	81.2	3670	2	11	52	39	No	No	No	No	No	No	No	No	No	No	8	5.93	39.8888888888889	0	0	7	14	30	60
21452023	non-statin	77.5421386520596	49.4	Female	White	Other	Other	21	583	13.8	4.6	135	159	0.6	15	17	27	27.4	1.2	99.6071428571429	86.4814814814815	36.5218181818182	17.8870967741935	123.392857142857	67.2857142857143	1155	3	14	51	43	No	No	No	Yes	Yes	No	No	No	No	Yes	3	4.83	11.6645833333333	0	0	7	14	30	60
21453234	statin	80.0502066666302	64.9	Female	Other	Married	Medicare	12.4	186	10	4.9	141	157	1	44	19	15	21.5	1.9	99.7931034482759	73.0689655172414	36.5930769230769	22.5	109.147058823529	46.1764705882353	215	5	10	81	51	Yes	No	Yes	No	No	Yes	No	Yes	No	Yes	8	4.66	4.45	0	1	5	5	5	5
21453368	non-statin	39.0407521284214	92	Female	Other	Other	Other	0.1	34	9	3.7	140	174	0.6	11	10	25	31.5	1.3	97.974358974359	91.2058823529412	36.1942857142857	22.0714285714286	137.847222222222	98.9861111111111	1965	5	10	70	43	No	No	Yes	Yes	Yes	Yes	Yes	No	No	Yes	3	31.15	80.3041666666667	0	1	7	14	30	60
21455290	statin	72.393705862597	80	Male	White	Other	Medicare	11.1	262	12.6	4	142	118	1.3	17	16	27	30.8	1.1	97.6	86.7	36.978	18.5714285714286	108.083333333333	64.0833333333333	4185	2	14	31	33	Yes	No	Yes	Yes	Yes	No	No	Yes	No	No	3	4.1	10.0479166666667	0	0	7	14	30	60
21458886	statin	58.0213100720436	108	Male	Other	Married	Medicare	13.4	151	10.6	3.7	136	112	1.1	15	7	27	47.2	1.8	96.8333333333333	54.88	36.4458333333333	12.537037037037	89.32	72.28	1455	12	3	116	42	Yes	No	Yes	Yes	No	Yes	No	Yes	No	No	7	7.08	14.8104166666667	0	0	7	14	30	60
21459373	statin	66.3361785549794	81.7	Male	White	Married	Medicare	15.7	240	14.1	4.1	122	79	1	29	11	21	31.7	1.4	96.8918918918919	70.2285714285714	37.0566666666667	16.9714285714286	150.848484848485	82.8787878787879	2075	3	9	48	24	No	No	Yes	No	Yes	Yes	No	No	No	No	9	3.83	3.76736111111111	0	1	4	4	4	4
21460410	statin	66.5018647453834	113	Male	White	Married	Other	14.5	387	11.9	3.7	135	136	1.3	37	17	22	22.5	1	98.4166666666667	80.4166666666667	36.1116666666667	18.3333333333333	118.652173913043	65.695652173913	1490	2	14	48	24	No	No	No	No	Yes	No	Yes	No	No	No	4	1.11	43.3229166666667	0	0	7	14	30	60
21463828	statin	78.9329811163253	110	Male	White	Other	Medicare	3.9	162	13.2	4	142	96	1.1	21	7	37	65.1	1.8	96.9583333333333	64.625	36.4214285714286	16.7826086956522	121.833333333333	58.7592592592593	1488	2	7	65	50	Yes	No	No	No	No	No	No	No	No	Yes	9	31.71	31.7944444444444	0	0	7	14	30	60
21466629	non-statin	54.7028064802089	73	Female	White	Married	Other	13.8	276	8.2	3.8	143	108	0.4	15	9	32	30.7	1.3	98.0769230769231	89.1794871794872	37.6063636363636	19.0769230769231	95.945945945946	52.027027027027	1735	2	14	32	29	No	No	No	No	No	No	No	No	No	No	2	3.01	6.07638888888889	0	0	7	14	30	60
21467654	non-statin	78.8953652646738	118.5	Male	White	Married	Medicare	5.6	186	10.7	4.3	143	86	1.4	31	11	25	30.2	1.4	94.4	102.8	37.6514285714286	25.4	130.473684210526	63.7894736842105	2623	4	6	71	36	Yes	No	No	No	No	Yes	No	Yes	No	Yes	9	3.21	7.81527777777778	0	0	7	14	30	60
21468046	statin	75.1940228061882	62.4	Male	White	Other	Medicare	6.6	243	10.7	3.6	142	105	1.1	17	13	25	28.5	1.1	99.7857142857143	77.1071428571429	36.12375	13.3571428571429	111.620689655172	53.1724137931034	1450	2	14	32	35	Yes	No	Yes	No	No	No	No	Yes	No	No	5	1.18	14.9055555555556	0	0	7	14	30	60
21472077	non-statin	58.0622228245626	61.9	Female	Other	Other	Other	15.3	261	11.5	3.8	139	128	1.9	35	13	23	28.2	1.2	96.5806451612903	95.6774193548387	36.557	18.4583333333333	113.433333333333	61.9166666666667	1520	2	3	92	48	Yes	No	No	Yes	No	No	No	No	No	No	4	1.92	9.00277777777778	0	0	7	14	30	60
21477100	non-statin	58.086866911375	70.3	Male	White	Other	Medicare	29.2	214	8.6	5.3	136	148	2.3	48	11	22	28.6	1.2	99.2608695652174	95.695652173913	36.87375	20.804347826087	110.961538461538	61.3846153846154	570	5	14	62	47	No	No	Yes	No	No	No	No	No	No	No	3	10.56	10.7076388888889	0	0	7	14	30	60
21486516	non-statin	34.7760874220988	66.9	Male	Other	Married	Other	21.1	234	15.4	3.9	142	168	1	27	14	19	26.4	1	99.4615384615385	56.6153846153846	35.4	15.58	123.657142857143	77.3714285714286	1900	3	3	97	49	No	No	No	No	No	No	No	No	No	Yes	0	11.04	25.1375	0	0	7	14	30	60
21487198	statin	31.9170765166961	109.6	Male	Other	Other	Other	7.5	81	12.7	3.4	134	132	0.9	15	9	26	30.1	1.1	94.04	89.44	37.36	22	113.583333333333	58.8333333333333	1000	2	14	24	29	No	No	No	No	No	No	No	No	No	No	1	1.11	6.94375	0	0	7	14	30	60
21490008	non-statin	66.0607962970061	104	Male	White	Other	Other	0.9	88	7.5	3.2	131	106	0.9	11	8	27	32	1.9	98.0434782608696	67.0416666666667	36.7142857142857	17.8695652173913	113.347826086957	64	2192	11	3	65	37	Yes	No	Yes	No	No	No	No	No	No	No	3	6.24	38.7368055555556	0	0	7	14	30	60
21493941	statin	68.440558360393	92.5	Male	White	Married	Medicare	14.2	270	10.3	4.9	140	156	3	46	14	23	40.2	1.1	96.2307692307692	84.5	36.9371428571429	18.16	118.653846153846	54.3076923076923	800	3	14	43	40	Yes	No	Yes	Yes	Yes	Yes	No	Yes	No	No	5	2.73	6.90902777777778	0	0	7	14	30	60
21496678	statin	62.3378467792131	88	Female	White	Married	Other	15	221	12.7	4	141	139	0.6	8	16	25	28.2	1.1	97.52	64.4642857142857	36.73	14.7037037037037	112.678571428571	57.2142857142857	2916	2	14	26	25	No	No	No	No	No	No	No	No	No	No	3	1.2	2.23611111111111	0	0	7	14	30	60
21497357	statin	67.0731984243019	102	Female	White	Married	Medicare	9.6	449	8.6	3.9	141	104	1.2	20	16	25	33.2	2	96.72	94	36.9685714285714	17.04	107.708333333333	41.0416666666667	1605	3	14	51	25	No	No	No	No	Yes	Yes	No	No	No	No	5	2.27	15.8361111111111	0	0	7	14	30	60
21503995	non-statin	75.440404352913	110	Male	White	Married	Medicare	15.4	363	13.6	3.4	139	124	1.2	12	14	23	95.5	1.9	95.6363636363636	125.878787878788	36.965	30.1515151515152	147.935483870968	85	1350	2	14	63	36	No	No	Yes	No	Yes	No	No	No	No	No	6	13.6	17.9791666666667	0	1	7	14	18	18
21509557	statin	64.293186511348	77	Male	Other	Other	Other	9.7	296	11.7	4.3	141	143	1.3	14	11	22	150	1.2	97.5666666666667	77.6133333333333	37.4866666666667	15.8636363636364	127.133333333333	83.3333333333333	1300	6	3	83	52	Yes	No	Yes	No	No	No	Yes	Yes	No	No	6	12.82	24.6104166666667	0	0	7	14	30	60
21513020	statin	84.4103635397901	85	Female	Other	Married	Medicare	4.4	166	9.3	3.8	137	108	5.1	31	14	26	35.7	3.4	96.7837837837838	95.2564102564103	37.5311111111111	14.974358974359	105.638888888889	50.2777777777778	40	5	13	61	42	No	No	Yes	No	No	Yes	No	No	Yes	No	9	3.72	12.9701388888889	0	0	7	14	30	60
21514410	statin	86.484912514625	45.6	Female	White	Married	Medicare	6.2	319	12	3.6	141	97	0.5	21	15	26	39.9	3.2	94.125	72.0833333333333	36.4533333333333	17.0416666666667	111.166666666667	50.0833333333333	750	2	14	48	31	No	No	No	No	Yes	No	No	No	No	No	4	1.31	12.6791666666667	0	0	7	14	30	60
21515504	non-statin	67.3808547939905	88	Male	White	Married	Other	4.7	164	13.2	3.9	136	104	1.1	10	14	24	29.2	1.1	94.2	89.3157894736842	37.1757142857143	15.24	123.64	66.16	1160	2	14	22	29	No	No	No	No	No	No	No	No	No	No	3	2.59	3.52083333333333	0	0	7	14	30	60
21516866	statin	68.1561326310896	82	Male	White	Other	Medicare	9.4	159	13.2	4.3	141	102	1.2	15	10	22	30.9	1.1	99.0909090909091	99.0454545454545	35.9352941176471	16.0652173913043	112.416666666667	71.25	1060	6	14	26	28	Yes	No	Yes	No	Yes	No	No	Yes	No	No	4	2.09	5.02569444444444	0	0	7	14	30	60
21519524	statin	82.8109159284955	55	Female	White	Married	Medicare	4.8	210	8.6	4.5	135	147	1	23	19	21	35.9	1.3	97.8333333333333	93.4166666666667	36.6757142857143	22.1666666666667	103.666666666667	58.0185185185185	1865	2	14	55	28	Yes	No	Yes	No	Yes	Yes	No	No	No	No	8	7.09	12.4861111111111	0	0	7	14	30	60
21521878	statin	41.7853906146853	109	Male	White	Other	Medicare	8.2	336	8.9	4.2	141	95	0.4	18	9	23	44.1	1.9	99.0769230769231	97.9615384615385	36.712	16.4615384615385	97.125	52.7083333333333	1012	3	13	60	28	Yes	No	Yes	No	Yes	Yes	No	No	No	No	1	17.91	38.5145833333333	0	1	7	14	30	39
21529173	non-statin	38.5025226044954	81.2	Male	Other	Other	Other	5.3	329	10.7	3.3	147	147	1.1	13	19	22	28.6	1.3	94.4230769230769	114.153846153846	39.3565217391304	25.0769230769231	127.833333333333	84.3333333333333	2795	2	12	54	34	No	No	No	No	No	Yes	No	No	No	No	4	1.86	4.18472222222222	0	0	7	14	30	60
21531510	non-statin	35.7120690604525	81.6	Female	White	Other	Other	5.6	357	10.9	3.8	143	139	1	21	12	24	31.4	1.2	95.08	80.8	37.5922222222222	28.6071428571429	125.964285714286	64.8214285714286	2080	2	6	72	40	No	No	No	Yes	Yes	Yes	Yes	No	No	No	3	12.15	24.8986111111111	0	0	7	14	30	60
21535567	non-statin	61.6041998638346	81.8	Male	White	Other	Other	11.5	88	16.5	3.9	133	102	0.7	13	11	18	26.7	1.2	96.0869565217391	67.5217391304348	37.4057142857143	26	152.238095238095	73.0476190476191	4050	2	14	22	26	Yes	No	No	No	Yes	No	No	No	No	No	3	2.03	8.21805555555556	0	0	7	14	30	60
21542261	statin	69.7307521831796	90.3	Male	White	Other	Medicare	19.2	201	8.8	4.3	133	140	0.5	14	13	27	38	1.1	99.0740740740741	84.1071428571429	36.5833333333333	18.4827586206897	106.714285714286	51.5	2040	4	13	43	32	Yes	No	Yes	No	Yes	No	No	Yes	No	No	6	1.36	11.7298611111111	0	0	7	14	30	60
21544513	non-statin	77.1494442953804	54.7	Female	White	Married	Medicare	4.7	167	11.3	3.7	143	88	1.1	22	15	30	28.3	1.4	96.741935483871	76.741935483871	36.2316666666667	15.1212121212121	117.25	44.5625	1223	3	14	28	29	Yes	No	Yes	Yes	Yes	No	No	No	No	Yes	5	1.14	6.02083333333333	0	0	7	14	30	60
21545307	statin	64.4132553059189	56	Male	Other	Other	Other	5.4	135	15.8	3.6	143	86	1.1	16	15	26	27.9	1.1	97.96	81.0769230769231	37.2	18.8214285714286	111.076923076923	66.3461538461538	2860	9	14	18	32	Yes	No	Yes	Yes	No	No	No	Yes	No	No	6	9.02	14.7645833333333	0	0	7	14	30	60
21548569	non-statin	77.318000044415	82.6	Female	White	Married	Medicare	4.4	125	10.3	3.5	131	119	0.9	8	15	22	30	1.4	95.7142857142857	99.4761904761905	36.788	23.3333333333333	104.833333333333	55.6666666666667	1800	2	14	52	38	No	No	No	No	Yes	No	No	No	No	Yes	6	2.52	20.6208333333333	0	0	7	14	30	60
21549785	statin	74.9172001029454	52.7	Female	Other	Married	Medicare	23.5	187	12.8	4	136	120	0.8	17	20	17	29	1.4	96.3571428571429	117.444444444444	37.75	20.6964285714286	111.325	66	340	5	13	84	52	No	No	Yes	Yes	No	No	No	No	No	No	4	1.91	10.6055555555556	0	0	7	14	30	60
21549796	non-statin	66.2432853499263	63.7	Male	White	Married	Other	15.6	181	12.2	3.7	133	179	0.9	13	16	26	28.8	1.5	97	77.4583333333333	36.3342857142857	17.1851851851852	117.96	64.6	890	3	6	88	49	Yes	No	Yes	Yes	Yes	Yes	No	Yes	No	No	9	3.16	3.14513888888889	0	0	7	14	17	17
21551859	statin	83.7473488658053	79	Female	White	Other	Medicare	10	244	9.3	4	139	164	1.2	29	11	27	150	1.4	92.92	110	36.02	21.7307692307692	109.95652173913	66.3478260869565	1005	2	13	65	40	No	No	No	No	No	No	No	No	No	Yes	8	3.25	13.7548611111111	0	0	7	14	30	60
21553994	non-statin	76.4803296322864	92.9	Male	White	Married	Medicare	30	168	10.8	3.8	138	108	3.4	43	19	17	35.5	2.4	94.0333333333333	69.8333333333333	36.585	20.9666666666667	107.733333333333	62.8	1210	4	14	66	27	No	No	Yes	No	Yes	No	No	No	No	Yes	9	1.5	4.67152777777778	0	0	7	14	30	60
21558495	statin	73.4906545979561	85	Male	White	Married	Medicare	6.5	134	8.9	4.8	138	147	1	18	16	21	32.7	1.3	98.48	108.846153846154	36.704347826087	21.6730769230769	121.071428571429	61.2142857142857	2785	8	3	91	37	Yes	No	No	No	No	Yes	No	Yes	No	Yes	5	2.34	16.8638888888889	0	0	7	14	30	60
21559170	statin	87.7654742152692	40.2	Female	White	Other	Medicare	10.4	83	10.9	4.4	139	137	1.7	36	16	24	38.5	1.8	97.5555555555556	75.9166666666667	36.2827272727273	19.9444444444444	110.444444444444	55.0555555555556	1075	3	14	46	36	Yes	No	Yes	No	No	No	No	Yes	No	Yes	7	8.65	8.41666666666667	0	1	7	9	9	9
21567455	statin	86.0206646095831	84.3	Male	White	Married	Medicare	10.4	50	11.3	4.7	138	118	6.7	94	18	22	28.8	1.8	94.3076923076923	125.962962962963	36.246	29.7037037037037	105.115384615385	74.8846153846154	27	9	14	64	37	Yes	No	No	No	No	No	No	Yes	No	No	7	1.75	1.79722222222222	0	0	7	14	30	33
21567578	statin	52.110336890792	100.9	Male	White	Married	Other	15.9	306	10.9	4.6	136	173	1.4	34	14	22	30.4	1.3	98.1875	80.09375	36.93	13.8181818181818	115.367647058824	59.0735294117647	1450	3	11	46	29	No	No	No	No	Yes	Yes	No	Yes	No	No	8	2.99	11.1736111111111	0	0	7	14	30	60
21575260	statin	87.7222152253392	97.4	Male	White	Other	Medicare	24.5	124	8.7	4.1	140	112	1.6	29	18	20	61.4	1.8	96.44	60.68	36.7528571428571	17.52	99.08	54.72	1070	3	14	46	31	Yes	No	No	No	No	No	No	Yes	No	No	10	1.06	6.88125	0	0	7	14	30	60
21579442	statin	91.1038315387849	62	Female	White	Other	Medicare	5.9	156	11	3.3	137	174	1	33	14	26	26.7	1.9	96.2857142857143	113.230769230769	35.7216666666667	20.8076923076923	91.4411764705882	56.1764705882353	1667	2	14	55	34	Yes	No	Yes	No	No	Yes	No	Yes	No	No	7	6.4	8.17430555555556	0	0	7	14	30	60
21581831	non-statin	69.263866149019	60	Female	White	Married	Medicare	15.2	181	11.9	3.7	129	125	0.5	8	13	26	40	1.2	92.4736842105263	93.037037037037	37.3885714285714	20.8518518518519	118.538461538462	66.4038461538462	1239	2	13	65	38	Yes	No	No	No	No	No	No	No	No	No	5	2.98	8.22916666666667	0	0	7	14	30	60
21584312	statin	72.3280169190716	108.1	Female	White	Married	Other	9.9	224	11.4	3.2	130	115	0.5	5	14	22	27.5	1.7	95.8695652173913	97.44	37.2857142857143	18.84	113.142857142857	57.5238095238095	888	2	14	42	31	No	No	No	Yes	Yes	No	No	No	No	No	3	3.75	7.86111111111111	0	0	7	14	30	60
21590992	non-statin	58.6872109602826	48	Male	White	Married	Medicare	4.8	156	8.3	3.7	143	105	1.4	43	12	24	33.7	1	98.16	95.28	37.2071428571429	27.1	109.8	69.48	1675	3	10	53	40	No	No	No	No	No	No	Yes	No	No	No	4	1.98	12.9215277777778	0	0	7	14	30	60
21597504	non-statin	32.7249084929383	76	Male	Other	Other	Other	9.2	239	12.1	3.9	141	84	0.6	12	10	25	41.6	1.3	97.96	81.96	35.7857142857143	13.8461538461538	100.958333333333	68.1666666666667	4055	7	6	62	41	No	No	Yes	Yes	No	No	No	No	No	No	2	3.56	16.8138888888889	0	0	7	14	30	60
21599620	statin	80.0264191656186	80.3	Male	White	Married	Medicare	16.9	305	7.9	4.1	137	118	6.2	71	19	25	35.3	3	96.3030303030303	83.5714285714286	36.5366666666667	19.0857142857143	105.9375	54.34375	1570	8	14	45	25	Yes	No	Yes	No	No	No	No	Yes	No	No	9	5.92	4.89861111111111	0	1	5	5	5	5
21600233	statin	84.2664899801593	70	Male	White	Married	Medicare	18.7	351	11	4.3	135	96	1.3	52	11	26	37.4	2	97.4375	101.533333333333	36.2842857142857	16.5806451612903	110.666666666667	59.2121212121212	1263	7	3	97	49	Yes	No	Yes	Yes	No	No	No	Yes	No	No	8	3.25	10.3166666666667	0	0	7	14	30	60
21603547	statin	59.4650227337856	137	Male	Other	Married	Other	9.2	308	13.5	4.3	143	147	1.2	26	13	27	27.5	0.9	97.16	95.08	37.146	18.6	112.576923076923	67.6538461538462	965	6	3	92	42	Yes	No	Yes	No	Yes	Yes	No	Yes	No	No	3	13.17	16.7375	0	0	7	14	30	60
21605488	non-statin	27.3513404963163	96	Male	White	Other	Other	17.2	174	15.5	4.7	136	115	1.3	14	13	22	30	1.6	92.6923076923077	90.1923076923077	38.0747058823529	29.3392857142857	96.7777777777778	57.2962962962963	2500	2	3	101	45	No	No	Yes	Yes	No	No	Yes	No	No	No	2	4.46	8.48125	0	0	7	14	30	60
21607716	non-statin	28.7765741617886	77.2	Male	White	Other	Other	23.6	216	7.9	4.5	138	95	0.9	21	13	19	33.3	1.3	95.1851851851852	77	37.14	22.5555555555556	118.192307692308	42.4615384615385	3375	2	13	38	30	No	No	No	No	No	No	No	No	No	No	1	4.13	9.12986111111111	0	0	7	14	20	20
21610632	statin	63.5949537110555	104	Male	White	Married	Other	13.9	163	8.8	4.6	137	117	0.8	49	14	26	23.1	1.2	97.5833333333333	97.3076923076923	36.69625	18.1551724137931	109.533333333333	56.4	1149	3	14	27	51	Yes	No	Yes	No	Yes	Yes	No	Yes	No	No	3	1.3	4.33333333333333	0	0	7	14	30	60
21611940	statin	88.1061903249535	74.5	Male	White	Married	Medicare	7.8	103	9	4.1	136	133	0.8	21	12	24	38.1	1.4	95.8285714285714	96.5416666666667	39.138	20.59375	118.843137254902	55.469387755102	684	3	14	84	55	Yes	No	Yes	Yes	No	No	No	No	Yes	No	7	2.64	31.4020833333333	0	1	7	14	30	31
21613077	non-statin	26.6376651188345	80	Male	Other	Married	Other	10.3	311	11.4	3.6	139	155	0.9	14	9	22	27.5	1.3	99.8518518518518	97.8846153846154	36.5953333333333	16.5172413793103	105.088888888889	62.5777777777778	3495	4	9	39	37	No	No	No	Yes	No	No	Yes	No	No	No	0	4.87	9.76111111111111	0	0	7	14	30	60
21615467	non-statin	91.5807747557327	74.5	Female	White	Other	Medicare	11.8	281	13.6	4.2	140	120	0.7	17	13	26	27.5	1	98.5405405405405	93.8108108108108	36.5328571428571	18.6756756756757	146.59375	65.96875	1660	2	14	31	25	No	No	No	No	No	No	No	No	No	No	4	1.46	5.36111111111111	0	0	7	14	30	60
21616653	non-statin	89.6068446095709	67.2	Female	White	Other	Medicare	16.3	207	12.3	4.5	140	119	0.8	13	16	23	26.5	1.1	98.56	100.375	36.4816666666667	23.12	134.333333333333	76.375	2825	3	11	50	26	No	No	No	No	Yes	No	No	No	No	No	6	1.08	5.02430555555556	0	0	7	14	30	60
21618142	statin	63.2881080671628	90	Female	White	Married	Medicare	16.9	216	9.4	3.7	126	131	2	24	15	18	27.8	1.3	93.65625	91.8666666666667	36.824	16.1333333333333	98.3	58.4666666666667	2465	2	14	33	30	Yes	No	No	No	No	No	No	No	No	No	4	1.44	4.35416666666667	0	0	7	14	30	60
21619377	non-statin	46.5968189127574	105	Male	Other	Other	Medicare	3.7	128	8.9	4.8	141	69	11.6	78	19	27	29.8	1.3	94.24	74.32	36.5314285714286	25.52	128	60.25	446	5	14	36	25	Yes	No	No	No	No	No	No	No	No	No	4	1.62	3.59513888888889	0	0	7	14	30	60
21621725	statin	84.6319858553446	81	Male	White	Other	Medicare	8.6	164	8.2	4	140	128	1.8	78	15	22	29.3	1	98.2058823529412	70.1515151515152	35.73	17.0857142857143	107.470588235294	49.0588235294118	2440	9	3	110	50	Yes	No	Yes	No	No	No	No	Yes	No	No	7	45.21	48.6861111111111	0	0	7	14	30	60
21623691	non-statin	71.2359584725865	101.1	Female	White	Other	Medicare	11.2	112	12.4	3.9	147	112	0.8	16	12	27	24.9	1.1	96.4583333333333	81.7083333333333	36.85375	23.2083333333333	138.363636363636	60.1363636363636	1085	5	14	49	39	No	No	No	No	Yes	No	No	No	No	No	3	1.39	1.48819444444444	0	0	7	14	30	60
21630203	statin	67.8523173220312	92.8	Male	Other	Married	Medicare	13.4	127	10.6	4.3	142	169	1.1	17	15	25	26.1	1.2	97.9444444444444	87.2777777777778	36.8088888888889	21.5882352941176	100.447368421053	57.2368421052632	1230	4	3	97	43	Yes	No	Yes	No	No	Yes	No	Yes	No	No	7	2.31	5.32638888888889	0	0	7	14	30	60
21630711	statin	76.0881759369283	90	Male	White	Married	Medicare	6.6	158	13.6	4.9	140	108	1	16	9	30	25.9	1.1	96.375	97.625	36.66	20.88	112.814814814815	60.6666666666667	1645	2	14	29	21	Yes	No	No	No	Yes	No	No	Yes	No	Yes	3	1.34	5.49583333333333	0	0	7	14	30	60
21631133	non-statin	61.6817152128665	71.7	Male	Other	Married	Other	11.3	189	13.4	3.4	140	96	0.9	12	14	25	24.2	1	99.5925925925926	83.3461538461538	37.32	19.6206896551724	113.48	61.56	1082	3	7	54	50	No	No	No	Yes	Yes	No	No	No	No	No	5	2.58	6.61041666666667	0	0	7	14	30	60
21635073	statin	80.4262014408712	55	Male	Other	Other	Medicare	8	293	13.1	4.4	139	92	1.3	21	11	26	58.8	1.3	98.6	79.2539682539683	36.4881355932203	16.6190476190476	101.692307692308	46.5076923076923	645	7	14	58	46	Yes	No	Yes	No	No	No	No	Yes	Yes	No	10	6.45	12.9131944444444	0	0	7	14	30	60
21635159	statin	87.4138180986853	68.3	Female	White	Married	Medicare	10.2	361	8.2	4.3	135	146	0.7	20	11	25	28.8	1.8	97.2222222222222	104.861111111111	37.16	20.6388888888889	99.8571428571429	50.7142857142857	1132	3	14	49	38	Yes	No	Yes	No	Yes	No	No	Yes	No	No	9	1.76	11.5229166666667	0	1	7	11	11	11
21635610	non-statin	85.5033040498568	56.5	Male	White	Other	Medicare	10.9	184	10.7	4.8	134	129	3.1	73	21	23	30.9	1.3	94.2307692307692	87.6153846153846	35.855	16.9230769230769	96.84	59.56	2850	4	14	49	30	Yes	No	Yes	No	No	No	No	No	Yes	Yes	10	5.81	5.76597222222222	0	0	7	14	14	14
21638005	statin	73.9844595425012	102.1	Male	White	Other	Medicare	10	545	8.5	3.9	131	120	1.1	32	15	23	35.9	1.6	96.3265306122449	68.06	35.9975	17.8	85.4634146341463	49.8048780487805	40	2	13	70	37	Yes	No	No	No	Yes	No	No	No	No	No	5	2.35	3.12013888888889	0	0	7	14	30	60
21641890	statin	61.1558512347065	73.3	Male	Other	Married	Other	6.8	177	11.3	4.1	133	75	1	25	10	24	138.3	1.2	99.7222222222222	71.4736842105263	36.3144444444444	17.7777777777778	109.47619047619	51.3333333333333	980	2	14	52	27	Yes	No	No	No	Yes	Yes	Yes	Yes	No	No	4	1.31	8.08958333333333	0	0	7	14	30	60
21647194	non-statin	73.9872195086485	58.7	Male	White	Other	Medicare	8.6	139	8.3	3.8	137	101	0.2	18	11	27	47	3.9	97.8	83.48	36.89	20.2173913043478	93.7916666666667	53.125	2200	2	14	37	27	No	No	No	No	Yes	No	No	No	No	Yes	6	3.21	6.87569444444444	0	0	7	14	30	60
21648460	non-statin	65.2576536013565	58	Female	Other	Married	Other	2.5	22	9.7	3	140	138	0.5	23	12	23	28.3	0.9	98.3913043478261	102.708333333333	36.2788888888889	32.6538461538462	104.130434782609	76.7826086956522	469	2	14	93	55	No	No	Yes	Yes	No	No	Yes	No	No	No	6	4.38	25.19375	0	0	7	14	30	60
21648590	non-statin	63.2266714793054	61	Male	Other	Married	Other	17	83	9.6	5.1	145	137	4.5	70	28	15	31.1	1.3	92.3548387096774	97.6315789473684	36.0261538461538	19.0142857142857	111.6	49.725	375	6	3	157	57	No	No	Yes	Yes	Yes	No	No	No	No	Yes	8	2.65	2.55625	0	1	2	2	2	2
21648820	statin	61.0346564743376	73.2	Male	Other	Other	Other	5.7	212	13.4	6.5	138	73	10.2	84	26	17	33.8	1.8	97.875	98.625	36.3028571428571	20.8333333333333	131.5	88.875	520	6	12	50	27	Yes	No	No	No	No	Yes	No	No	No	No	8	2.88	3.84652777777778	0	0	7	14	30	60
21649104	non-statin	86.1851873400224	80.7	Male	Other	Other	Medicare	12.6	170	12.6	3.7	137	95	2.2	67	12	21	71.7	1.1	99.4126984126984	86.71875	36.3585714285714	16.4761904761905	85.015625	56.6875	1495	3	14	84	28	Yes	No	Yes	Yes	No	No	No	No	No	Yes	9	8.67	9.98888888888889	0	1	7	10	10	10
21661268	statin	69.1307523504964	109.1	Male	White	Married	Medicare	7.1	126	15.4	3.4	139	95	0.9	15	10	27	25.5	1	95.28	81.2	37.3971428571429	17.7083333333333	120.192307692308	54.4615384615385	2170	2	13	32	23	Yes	No	Yes	No	No	No	No	No	No	No	3	1.3	5.95208333333333	0	0	7	14	30	60
21663085	statin	78.4621156049353	67.8	Male	White	Married	Medicare	7.6	173	13.3	4	142	107	1.1	19	11	25	25.9	1.1	95.7272727272727	91.6071428571429	35.17	21.6607142857143	112.285714285714	57.2962962962963	1835	6	7	67	45	Yes	No	Yes	Yes	Yes	No	No	Yes	Yes	Yes	5	37.36	42.8930555555556	0	0	7	14	30	60
21663567	statin	75.9030333161149	104	Female	White	Other	Medicare	8.6	242	11.1	3.9	141	92	0.7	10	12	24	49.6	1.2	97.6333333333333	63.6333333333333	36.6014285714286	15.9666666666667	130.846153846154	61.1538461538462	1490	2	14	27	22	No	No	No	No	Yes	No	No	No	No	Yes	3	1.05	3.88263888888889	0	0	7	14	30	60
21663871	statin	73.6208060530948	62.7	Male	Other	Other	Medicare	14.2	379	8.2	4.8	125	151	5.6	108	17	16	40.3	1.3	97.4	110.75	36.6342857142857	16.8125	97.6451612903226	54.5806451612903	5765	9	14	69	28	Yes	No	Yes	No	No	Yes	No	No	No	No	6	7.29	31.0020833333333	0	0	7	14	30	60
21664116	statin	62.3058493485902	99.1	Female	White	Married	Other	11.8	150	12	3.3	140	175	1.2	21	15	21	39.5	2.1	94.1282051282051	112.883720930233	36.38	19.3023255813953	108.738095238095	53.9523809523809	750	4	14	48	42	Yes	No	Yes	No	Yes	Yes	No	No	No	No	5	2.95	5.81527777777778	0	0	7	14	30	60
21665820	non-statin	91.8158593784699	52.3	Female	Other	Other	Medicare	8	339	11.4	4	139	94	0.7	16	9	29	38.5	1.2	98.5789473684211	80.4545454545455	36.432	15.8421052631579	128.789473684211	60.2631578947368	450	2	13	40	36	No	No	No	No	No	No	No	No	No	No	4	2.73	5.70833333333333	0	0	7	14	30	60
21669477	statin	76.1520567185592	43	Female	White	Other	Medicare	3.4	284	9.7	3.3	142	177	0.4	6	12	21	42.7	1.5	97.3684210526316	74.2105263157895	36.5071428571429	20.8947368421053	124.6875	65.5625	320	2	11	50	32	Yes	No	Yes	No	No	No	No	No	No	No	9	7.19	8.17638888888889	0	0	7	14	15	15
21671143	non-statin	91.2291650315255	50.5	Female	White	Other	Medicare	6.3	248	12.8	2.6	143	101	0.7	17	13	30	25.7	1.1	98.71875	74.125	36.46	17.78125	107.088235294118	58.7352941176471	1348	2	10	45	31	No	No	No	No	No	No	No	No	No	No	4	2.4	5.99722222222222	0	0	7	14	30	60
21676033	statin	81.9995941047306	83.2	Male	White	Other	Medicare	11.2	389	8	3.8	138	141	1.2	63	18	32	43	5.1	99.7692307692308	89.8846153846154	36.87	19.1666666666667	107.44	54.92	745	2	5	81	49	Yes	No	No	Yes	Yes	Yes	No	No	No	No	7	2.63	2.67430555555556	0	0	7	14	30	60
21676141	non-statin	56.831439839887	92.4	Female	Other	Other	Other	21.1	368	10.4	4.3	131	79	3	48	24	12	40.1	1.6	95.2777777777778	103.391304347826	36.5414285714286	25.6521739130435	93.6666666666667	48.0416666666667	1390	4	4	121	44	No	No	Yes	No	Yes	No	No	No	No	No	8	1.29	1.39861111111111	0	1	2	2	2	2
21683893	statin	80.4340387104075	107.2	Male	White	Married	Medicare	8.7	323	8.5	3.7	140	131	1.2	28	13	27	26.3	1.4	97.4	85.7058823529412	36.389	20.1142857142857	112.666666666667	49.8787878787879	3340	2	14	48	30	Yes	No	No	No	No	Yes	No	Yes	No	No	7	1.33	3.19236111111111	0	0	7	14	30	60
21686169	non-statin	41.526374750622	108.5	Male	White	Other	Other	11.5	237	14.4	4.7	137	155	1.1	15	20	21	26.5	1.2	95.7575757575758	96.5757575757576	36.7057142857143	16.4242424242424	124.642857142857	75.3571428571429	2755	2	13	38	29	No	No	No	No	Yes	No	No	No	No	No	2	8.34	8.31527777777778	0	0	7	14	30	60
21687294	non-statin	66.6665976865263	122.9	Female	White	Other	Medicare	4	138	9.1	4.3	142	117	1.5	54	12	38	25.2	1.1	94.4444444444444	103.296296296296	36.4614285714286	23.037037037037	98.625	58.9166666666667	960	3	14	63	38	Yes	No	No	No	No	No	No	No	No	Yes	6	13.65	13.6506944444444	0	0	7	14	30	60
21690700	non-statin	71.148908197244	66.6	Female	Other	Other	Medicare	12.3	217	9.2	4.4	136	127	1.4	31	12	20	39.7	2.5	96.741935483871	80.741935483871	36.855	12.9032258064516	108.4	63.0333333333333	2350	7	13	48	23	Yes	No	No	No	No	Yes	No	No	No	Yes	7	4.78	14.8472222222222	0	0	7	14	30	60
21692612	non-statin	79.7397777820368	91.4	Male	White	Married	Other	5.3	214	11.1	3.4	140	79	0.5	9	11	27	31.3	1.1	98.6285714285714	79.3529411764706	36.9614285714286	16.2285714285714	114.162162162162	54.8648648648649	3780	4	14	30	38	No	No	Yes	No	No	No	No	No	No	No	6	2.49	11.5208333333333	0	0	7	14	30	60
21694557	statin	76.8189224161272	70	Female	White	Other	Medicare	8.3	199	12.7	3.8	141	131	0.7	19	16	26	29.6	1.2	95.2592592592593	68.037037037037	36.5877777777778	19.2	123.652173913043	66.4782608695652	700	2	14	42	26	Yes	No	No	No	Yes	No	No	No	No	Yes	4	4.6	8.42638888888889	0	0	7	14	30	60
21694921	non-statin	70.1513437970198	86.5	Male	White	Married	Medicare	25.8	138	8.2	4.4	142	93	1.1	20	9	26	31.4	1.6	98.25	84	37.1127272727273	15.1666666666667	116.086956521739	58.8260869565217	1895	2	13	56	29	Yes	No	No	No	Yes	No	No	Yes	No	No	9	2	3.92708333333333	0	0	7	14	23	23
21703726	non-statin	44.9573888301759	109.5	Male	White	Other	Medicare	15.4	222	9.7	5.7	142	156	1.3	32	14	30	26.3	1.2	97.6521739130435	92.4347826086957	37	14.2173913043478	111.652173913043	80.4782608695652	3150	2	14	30	29	No	No	No	No	No	Yes	No	No	No	No	3	3.54	10.5715277777778	0	0	7	14	30	60
21705216	statin	77.2192201791324	55.9	Male	White	Other	Other	3.4	103	10.3	4	142	169	0.9	29	13	28	32.9	1.2	93.4230769230769	86.5	36.49	31.9615384615385	124.16	70.72	759	2	14	40	37	Yes	No	No	Yes	Yes	No	No	No	No	Yes	4	5.76	6.39305555555556	0	0	7	14	30	60
21707222	statin	82.4614454252249	79.3	Male	White	Other	Medicare	20.2	246	8	3.8	135	165	0.9	17	15	23	29.1	1.2	97.5925925925926	86.1851851851852	37.05	17.5714285714286	110.68	52.6	1175	2	14	38	32	Yes	No	No	No	No	No	No	No	No	No	5	2.06	7.93680555555556	0	0	7	14	30	60
21710197	non-statin	35.1109900346133	82.9	Male	Other	Other	Other	5.4	323	15.6	4.4	141	126	1.1	19	15	26	31.1	1	98.7037037037037	108.666666666667	38.4336363636364	16.7407407407407	116.935483870968	61.4516129032258	1635	2	14	35	23	No	No	No	No	No	No	Yes	No	No	No	0	3.69	39.6236111111111	0	0	7	14	30	60
21711802	statin	70.7622505535143	93.5	Female	White	Married	Other	12	402	11.9	3.7	138	102	0.9	18	20	27	26.2	1.1	94.0769230769231	81.9230769230769	37.3971428571429	21.3076923076923	108.041666666667	56.6666666666667	5310	2	14	40	22	No	No	No	No	Yes	No	No	No	No	No	4	5.11	10.0194444444444	0	0	7	14	30	60
21713969	non-statin	66.8307885973927	55	Female	White	Married	Other	20.1	326	10.2	3.6	137	141	0.8	12	15	26	25.1	1.5	97.4827586206897	113.48275862069	37.3233333333333	17.9655172413793	143.074074074074	58.2222222222222	2520	3	14	44	44	No	No	No	No	Yes	No	No	No	No	Yes	2	2.98	6.10277777777778	0	0	7	14	30	60
21714616	non-statin	77.7557660400502	73	Female	Other	Married	Medicare	28.1	459	6.8	3.5	138	98	0.5	12	10	26	71.8	1.7	95	129.368421052632	36.856	16.7894736842105	118.947368421053	85.4210526315789	485	2	12	65	46	Yes	No	No	No	No	No	No	No	No	Yes	10	2.61	5.65347222222222	0	0	7	8	8	8
21719441	non-statin	59.1135396379509	83.9	Male	White	Married	Other	6.3	285	14.8	3.6	139	106	0.8	17	11	22	35.9	1.2	96.4666666666667	85.4666666666667	36.89	19.4	113.760416666667	66.4479166666667	1880	8	5	56	24	Yes	No	Yes	No	Yes	No	No	No	No	No	2	1.02	5.22152777777778	0	0	7	14	30	60
21721028	non-statin	32.8379984290477	68.5	Male	White	Other	Other	11.2	332	12	3.9	142	100	0.5	13	17	27	30.8	1.1	98.52	110.88	37.1114285714286	20.6538461538462	105.84	70.16	2605	4	11	45	39	No	No	No	Yes	Yes	No	No	No	No	No	0	3.3	5.48333333333333	0	0	7	14	30	60
21726995	statin	79.8409895204945	102.5	Male	White	Other	Medicare	12.6	326	9.2	4.3	141	118	4.8	22	24	25	29	1.1	97.08	73.68	36.5116666666667	21.96	108.481481481481	47.2592592592593	66	10	11	83	45	Yes	No	Yes	No	No	Yes	No	Yes	No	Yes	8	4.98	8.62152777777778	0	0	7	14	30	60
21730645	statin	48.8291268376705	108	Male	White	Other	Other	8.1	252	15	4.3	140	88	1	14	15	26	38.3	1.1	96.9166666666667	90.1666666666667	36.8485714285714	18.02	107.206896551724	60.7413793103448	2130	2	14	18	32	Yes	No	Yes	No	Yes	No	No	Yes	No	No	0	2.17	9.82430555555556	0	0	7	14	30	60
21732215	statin	86.8785663569177	68.9	Male	White	Other	Medicare	6.3	228	13.7	4.4	138	105	1.1	18	14	25	29.5	1	94.6153846153846	90.92	36.6383333333333	21.6923076923077	131.153846153846	54.3461538461538	2340	2	14	21	23	Yes	No	No	No	Yes	Yes	No	Yes	No	No	6	1.22	4.13541666666667	0	0	7	14	30	60
21733264	non-statin	81.6465766380768	60.9	Female	Other	Married	Medicare	7.1	204	11.9	3.6	137	126	0.7	12	14	23	35.9	1	96.2264150943396	110.77358490566	37.4066666666667	25.2735849056604	141.897959183673	84.3265306122449	3930	3	6	57	52	Yes	No	Yes	No	No	No	No	No	No	No	8	4.14	11.4819444444444	0	0	7	14	30	60
21734865	non-statin	64.1533001863605	80	Male	White	Other	Other	44	543	12.6	3.7	136	127	0.5	8	20	20	37.5	1.7	95.5652173913043	75.7391304347826	36.8	15.7826086956522	100.407407407407	58.1851851851852	1300	5	14	39	29	No	No	Yes	No	No	No	No	No	No	No	4	3.64	12.70625	0	0	7	14	30	60
21735956	non-statin	30.1568955955534	85.5	Male	Other	Other	Other	15.3	185	15.3	4	141	144	0.8	12	16	17	26.4	1.1	96.9642857142857	91.7857142857143	37.0785714285714	23.6428571428571	137.75	66.75	2570	2	14	25	29	No	No	No	No	No	No	No	No	No	No	0	3.57	17.5340277777778	0	0	7	14	30	60
21736998	non-statin	88.3425963698954	59.8	Male	White	Other	Medicare	11	271	9.9	3.3	143	128	0.8	8	11	22	28.6	1.2	96.56	65.96	36.6985714285714	17.52	111.2	61.6	1382	5	14	26	29	Yes	No	Yes	No	Yes	Yes	No	No	No	No	7	1.16	15.0284722222222	0	0	7	14	30	60
21737069	non-statin	48.6899192863909	96.2	Male	Other	Married	Other	18.5	265	13	4.4	140	121	1.2	16	13	25	22.1	1	98.6774193548387	75.6451612903226	37.83375	21.953125	114.424242424242	66.0606060606061	2460	2	6	53	37	No	No	Yes	Yes	No	No	No	No	No	No	0	12.03	15.66875	0	0	7	14	30	60
21742308	non-statin	86.665157469416	68	Male	White	Married	Medicare	34.5	458	10.6	6.1	142	160	2	33	15	17	54.2	1.9	98	88.05	36.3804545454545	17.7093023255814	94.125	58.775	134	11	3	125	57	Yes	Yes	Yes	Yes	No	No	No	Yes	No	No	11	11.85	26.15	0	0	7	14	30	38
21742659	statin	69.6533121266935	84.4	Female	White	Other	Medicare	9.9	251	13.6	4.6	137	148	2.5	43	13	26	150	1.4	98.59375	105.40625	36.478	19.25	93.0322580645161	63.0645161290323	2445	4	14	53	33	Yes	No	Yes	No	No	Yes	No	No	Yes	No	8	3.86	4.81805555555556	0	0	7	14	30	60
21744112	statin	77.1145777624455	90	Male	White	Other	Medicare	5	206	12.9	4.5	139	109	0.9	21	10	30	28	1.1	97.7777777777778	81.8518518518518	37.22	18.1666666666667	106.375	43.3571428571429	1375	4	3	77	47	Yes	No	Yes	Yes	No	Yes	No	Yes	No	No	7	1.26	8.73472222222222	0	0	7	14	30	60
21747583	statin	50.3965912402675	49	Female	White	Married	Other	6	237	8.7	5.4	135	76	4.7	92	17	18	26.2	1.4	97.53125	76.9117647058823	36.4591666666667	15.4242424242424	79.8620689655172	48.0689655172414	405	5	14	55	34	No	No	Yes	No	No	No	No	Yes	No	No	8	2.14	4.05763888888889	0	0	7	14	30	60
21754638	statin	77.7309890124599	66.9	Male	Other	Married	Medicare	10.8	374	9.5	4	138	145	10.6	59	19	23	27.8	1.1	96.5384615384615	87.96	37.1585714285714	17.9230769230769	136.24	64.92	0	5	14	40	22	No	No	No	No	No	Yes	No	No	No	No	6	7.87	13.9215277777778	0	0	7	14	30	60
21755296	non-statin	92.485548546504	58.6	Male	White	Married	Medicare	2.3	196	13.9	4.2	148	155	0.9	19	11	37	30.7	1.3	95.1538461538462	86.4230769230769	36.0157142857143	19.8076923076923	110	56.5652173913044	200	2	13	58	40	Yes	No	No	No	Yes	No	No	Yes	No	No	6	3.93	4.04027777777778	0	0	7	14	30	60
21755727	non-statin	83.3906808514781	46	Female	White	Other	Medicare	9	219	10.5	3.9	136	153	0.6	6	12	24	78.5	1.3	99.9285714285714	72.9	35.9857142857143	13.1551724137931	99.4	42.12	1275	5	4	85	62	No	No	No	No	No	No	No	No	No	No	10	2.99	8.03611111111111	0	0	7	14	30	60
21758244	non-statin	71.5103731833202	62.4	Female	White	Other	Medicare	22.5	265	7.6	4	134	166	2	38	15	25	34.5	1.1	97.8125	85.5625	37.3133333333333	17.0454545454545	102.5	40.15625	1335	4	6	104	41	No	No	Yes	Yes	No	No	No	No	No	Yes	6	24.04	23.9930555555556	0	1	7	14	24	24
21759585	non-statin	61.6570624560033	76	Male	White	Married	Other	6.6	339	14.9	4.3	138	159	1.1	9	13	22	23.3	1.1	96.36	69.2692307692308	37.04	15.24	115.08	65.14	2280	2	14	25	25	No	No	No	No	No	No	No	No	No	No	4	2.66	3.52361111111111	0	0	7	14	30	60
21760468	non-statin	19.317905662547	62.8	Female	Other	Other	Other	18.4	132	15	4.4	141	137	0.8	18	10	20	26.8	1.3	97.7352941176471	78.1470588235294	36.9113333333333	17.6176470588235	98.741935483871	60.0967741935484	2340	2	14	36	24	No	No	Yes	No	No	No	No	No	No	No	0	5.51	11.4222222222222	0	0	7	14	30	60
21762241	non-statin	61.7961293851443	65	Male	Other	Other	Medicare	3.3	88	10.7	4	140	81	4.9	14	16	30	34.8	2.9	94	85.8461538461538	37.1183333333333	17.8461538461538	81.1	41.9310344827586	110	7	14	59	24	No	No	Yes	No	No	No	No	Yes	No	No	6	5.34	10.4548611111111	0	0	7	14	30	60
21763988	statin	81.2633527907524	49.6	Female	White	Other	Medicare	4.5	222	9.8	3.7	139	103	1	36	15	24	150	1.5	99.2285714285714	80.5128205128205	36.1046153846154	16.6125	116.236842105263	53.6052631578947	1625	3	14	34	34	Yes	No	Yes	Yes	Yes	No	No	Yes	No	No	5	2.15	12.4375	0	0	7	14	30	60
21764468	statin	80.6127340077112	70	Female	Other	Other	Medicare	8.5	161	8.3	5	142	112	6.8	39	14	30	24.6	1.2	98.7073170731707	61.780487804878	36.38	21.3414634146341	150.170731707317	49.3414634146341	1170	5	12	64	33	Yes	No	No	No	No	Yes	No	No	Yes	No	9	2.24	11.6493055555556	0	0	7	14	30	60
21765130	non-statin	52.6720430107527	123.8	Male	Other	Other	Medicare	14.7	198	15	5.7	129	108	0.9	17	7	36	48.2	1.1	92.25	87.8333333333333	36.3885714285714	16.9166666666667	145.708333333333	80.75	2400	2	14	33	22	No	No	No	No	Yes	No	No	No	No	Yes	3	6.21	12.1354166666667	0	0	7	14	30	60
21766997	non-statin	87.8342642229901	57	Female	White	Married	Medicare	12.4	101	13.5	4.8	132	108	1.4	50	19	19	34.8	1.5	89.05	119.216216216216	36.228	22.9459459459459	103.6875	67.125	320	2	14	85	52	Yes	No	No	No	Yes	No	No	No	No	No	7	2.01	2.01041666666667	0	0	7	14	30	60
21767034	statin	74.0891135192557	113.8	Male	White	Married	Medicare	16.7	196	8.2	3.7	147	100	0.9	24	13	25	57.9	1.2	97.3333333333333	93.0416666666667	37.5085714285714	26.48	127.8	70.36	3010	5	9	52	41	Yes	No	Yes	Yes	No	No	Yes	No	Yes	Yes	7	51.93	57.625	0	0	7	14	30	60
21768745	non-statin	50.457826211419	91	Male	White	Married	Other	14.1	140	13.8	4.9	143	140	2.2	32	24	14	55	2.5	90.75	82.8461538461538	36.61	26.8833333333333	94.5645161290323	62.1451612903226	858	4	3	139	45	No	No	Yes	Yes	No	No	No	No	No	No	4	10.39	10.4458333333333	0	0	7	14	30	60
21775833	statin	58.1174878573658	50.7	Female	White	Other	Medicare	7.5	294	7.9	4	130	73	2.5	6	14	28	35.6	1.1	98.6153846153846	98.3461538461538	37.25	22.1666666666667	133.461538461538	76.4615384615385	30	2	14	27	22	No	No	No	No	No	No	No	No	No	No	4	1.09	3.97013888888889	0	0	7	14	30	60
21779732	statin	80.4979670252113	103	Male	Other	Married	Medicare	8.1	358	10.8	4.6	137	105	1.3	22	12	30	29.9	1.1	97.6896551724138	79.1666666666667	36.78	18.1935483870968	109.296875	58.15625	1764	4	8	50	39	Yes	No	Yes	Yes	Yes	No	No	Yes	No	No	4	1.14	12.9340277777778	0	0	7	14	30	60
21780030	non-statin	41.5709067169469	55.8	Female	Other	Other	Other	0.6	156	9.4	3.5	136	125	0.4	12	12	28	29	1.3	99.32	122.25	37.5016666666667	22.0384615384615	103.851851851852	64.3333333333333	2910	2	10	76	40	No	No	Yes	Yes	No	No	No	No	No	No	2	7.92	16.1	0	0	7	14	30	60
21782531	non-statin	68.1864300472928	78.5	Male	White	Other	Other	13.3	187	10.5	4.4	138	126	1.4	20	13	24	29.8	1.4	98.68	74.72	37	14.9807692307692	101.407407407407	59.0740740740741	851	2	14	34	37	Yes	No	Yes	No	Yes	No	No	No	No	No	5	2.27	12.2020833333333	0	0	7	14	30	60
21782788	non-statin	93.3674296007092	51	Female	White	Other	Medicare	20.1	113	12.3	3	142	83	0.7	17	14	16	18.5	1.1	97.3	119.416666666667	36.3485714285714	19.2916666666667	103.739130434783	50.5652173913044	1870	2	14	49	31	Yes	No	No	No	Yes	No	No	No	No	Yes	6	1.9	3.85694444444444	0	0	7	14	30	60
21782811	non-statin	65.1865772099959	111.1	Male	White	Married	Medicare	6.9	202	9.7	4	144	124	2.7	33	14	26	34.2	1.1	96.5	83.7692307692308	37.13	18.3518518518519	141.846153846154	74.8846153846154	4000	5	11	61	31	Yes	No	No	No	No	Yes	No	Yes	No	Yes	8	21.08	28.4430555555556	0	0	7	14	30	60
21784423	statin	73.1228542384988	71	Female	White	Other	Medicare	7.3	161	8.9	3.6	141	83	0.6	18	14	23	27.5	1.2	98.6486486486486	111.447368421053	37.1216666666667	23.4871794871795	143.763157894737	73.1578947368421	1725	2	14	48	44	Yes	No	Yes	Yes	Yes	No	No	Yes	No	No	9	2.12	14.825	0	0	7	14	30	60
21787548	non-statin	61.3926394463579	66.1	Female	White	Other	Medicare	2.8	51	7	3.5	137	175	1	27	16	22	27.1	1.5	96.6666666666667	94.0833333333333	36.788	16.0555555555556	100.458333333333	64.0833333333333	800	3	4	65	47	No	No	Yes	No	No	No	No	No	No	No	9	3.8	6.85486111111111	0	0	7	14	19	19
21790414	non-statin	73.4674024345502	99.2	Female	White	Other	Medicare	21.7	68	7.2	3	133	88	1.2	25	12	26	29.3	1.2	97.36	79.8	36.6514285714286	13.64	111.04347826087	48.9565217391304	768	5	14	57	26	No	No	Yes	No	Yes	No	No	No	No	No	5	8.12	32.7833333333333	0	0	7	14	30	60
21791514	statin	80.1773614784475	69.7	Male	White	Married	Medicare	9.5	200	9.5	3.6	138	98	0.8	20	11	24	33.8	2.8	95.9574468085106	83.8723404255319	36.8342857142857	24.2127659574468	138.076086956522	76.7826086956522	1220	3	14	31	34	Yes	No	Yes	No	Yes	No	No	Yes	No	No	8	2.87	4.84513888888889	0	0	7	14	30	60
21793374	statin	50.1607495852065	126	Male	White	Other	Other	12.2	410	17.2	5.7	143	138	1.1	20	14	26	22.5	1.4	93.5384615384615	139.142857142857	37.7142857142857	24.468253968254	113.717741935484	68.5887096774194	3020	6	8	82	41	No	No	Yes	Yes	Yes	No	No	No	No	No	1	12.92	17.0895833333333	0	0	7	14	30	60
21793927	non-statin	32.8569451517381	178.9	Male	White	Other	Medicare	26.2	212	10.1	3.8	127	138	1.7	48	16	16	37.7	1.2	96.3611111111111	98.945945945946	36.8171428571429	24.5375	106.277777777778	61.1388888888889	233	2	14	124	48	No	No	Yes	Yes	No	No	No	No	No	Yes	2	15.2	15.5041666666667	0	0	7	14	30	60
21798314	non-statin	92.4008931064883	70.3	Male	White	Other	Medicare	8.3	216	8.5	5	141	100	1	38	16	25	30.2	1.1	99.6071428571429	93.0714285714286	36.6383333333333	20.3928571428571	104.592592592593	54.7407407407407	2567	3	12	67	48	Yes	No	Yes	Yes	Yes	No	No	No	No	Yes	9	20.83	20.8125	0	0	7	14	30	60
21798849	non-statin	55.1458955827765	59	Female	White	Married	Other	5.7	252	14.3	4.1	129	98	0.7	11	15	21	35.4	1.2	94.7692307692308	109.461538461538	36.8316666666667	24.3846153846154	95.8076923076923	63.7307692307692	745	2	14	50	41	No	No	Yes	No	No	No	No	No	No	No	7	4.39	4.15347222222222	0	1	4	4	4	4
21802879	statin	79.7435709292287	52	Female	White	Other	Medicare	9.9	160	10.4	3.9	133	126	0.8	17	9	20	29.5	1.8	97.6060606060606	83.969696969697	36.3724137931034	15.6666666666667	107.944444444444	61.25	1900	6	3	71	41	Yes	No	No	Yes	No	Yes	No	Yes	No	No	4	1.49	6.08333333333333	0	0	7	14	30	60
21803933	non-statin	50.8977742458729	113.6	Male	Other	Other	Other	6.4	76	11.3	3.2	138	105	1.1	11	15	19	25.1	1	95.7241379310345	96.3636363636364	37.2588888888889	19.5151515151515	119.703703703704	70.7407407407407	3225	2	14	31	31	Yes	No	No	No	Yes	No	No	No	No	Yes	2	1.69	6.81527777777778	0	0	7	14	30	60
21807774	non-statin	40.9811265924754	30.1	Female	White	Other	Medicare	8.4	276	9.3	3.7	144	86	0.2	11	10	19	27.2	1.3	98.8260869565217	114.130434782609	37.143	31.1458333333333	89.8461538461538	49.8076923076923	940	6	10	82	48	No	No	Yes	No	No	No	No	No	No	No	0	12.93	12.9638888888889	0	0	7	14	30	60
21808261	statin	82.9347687438891	67.5	Female	White	Other	Other	6.2	210	9.1	3.5	141	98	0.9	17	13	27	34.2	1.5	95.4782608695652	65	36.7016666666667	17.6086956521739	136.136363636364	50.7727272727273	1500	2	14	40	27	Yes	No	No	No	No	No	No	Yes	No	Yes	7	4.98	11.6493055555556	0	0	7	14	30	60
21813165	non-statin	58.3484638647496	81	Female	White	Other	Other	7.9	214	8.3	4.2	144	90	0.8	19	13	27	75.7	1.2	91.64	94.44	37.04	23.1785714285714	115.259259259259	61.6666666666667	350	2	14	61	45	No	No	No	Yes	No	Yes	Yes	No	No	No	2	16.27	29.98125	0	0	7	14	30	60
21815061	statin	60.5284167757268	93.4	Female	White	Married	Other	17.2	279	9.9	3.9	142	151	0.8	17	16	18	25.6	1.1	95.2173913043478	76.7391304347826	36.91	16.0869565217391	123.333333333333	61.6111111111111	350	3	14	38	29	No	No	No	No	Yes	No	No	No	No	Yes	2	11.92	12.8104166666667	0	0	7	14	30	60
21817770	non-statin	94.1408609451633	73.6	Male	White	Other	Medicare	9.6	177	9.8	5.6	142	81	3.2	108	15	34	37	1	98.36	83.52	36.266	19.42	115	69.28	74	2	8	72	45	No	No	No	No	No	No	No	No	No	No	9	2.6	2.15069444444444	1	1	2	2	2	2
21818728	statin	74.3465738697448	81	Female	White	Other	Other	10.9	219	9.7	4.2	138	106	0.5	11	9	24	31.3	1.2	99.3529411764706	94.8235294117647	36.2353846153846	15.4027777777778	118.764705882353	53.5	1490	3	14	29	25	Yes	No	Yes	Yes	Yes	Yes	No	Yes	No	No	6	2.3	6.98055555555556	0	0	7	14	30	60
21827477	non-statin	76.9753988831758	63.4	Male	White	Married	Other	7.9	179	9.3	4.6	140	104	0.6	39	16	20	76.2	1.3	96.6341463414634	78.5121951219512	36.478	22.0731707317073	104.763157894737	67.0789473684211	2635	2	13	41	30	No	No	No	No	No	No	No	No	No	No	11	1.89	3.76736111111111	0	0	7	14	30	60
21827903	non-statin	69.8806794916491	82.6	Male	White	Other	Medicare	12.2	281	8.6	3.7	133	100	0.6	15	12	22	40.7	1.5	99.12	87.3846153846154	37.09	14.92	92.72	57.4	2325	3	14	67	36	No	No	Yes	No	Yes	No	No	No	No	Yes	8	3.68	5.73611111111111	0	0	7	14	30	56
21831811	non-statin	61.7391636534438	96.7	Male	White	Other	Other	7.9	243	9.4	4.2	140	88	1	16	14	26	26	1.2	98.1923076923077	89.6153846153846	38.1958333333333	17.5	108.96	65.36	6165	2	14	56	31	No	No	Yes	No	Yes	No	No	No	No	Yes	3	1.83	11.7215277777778	0	0	7	14	30	60
21832499	non-statin	76.320316545073	46.8	Female	White	Other	Medicare	22.1	223	7.7	2.6	126	130	2.9	88	32	12	42.6	1.4	96.4545454545455	52.64	36.1666666666667	13.2	94.125	53.875	220	2	10	86	33	No	No	Yes	No	Yes	No	No	No	No	No	4	1.39	10.5763888888889	0	1	7	11	11	11
21832993	statin	87.6622549798034	50.7	Female	White	Other	Medicare	16.8	489	10.4	4.1	133	167	0.6	11	12	24	27.6	1.2	94.2962962962963	64	36.4685714285714	19.7777777777778	124.642857142857	51.4464285714286	832	2	14	54	37	Yes	No	Yes	No	Yes	Yes	No	No	No	No	6	2.6	9.73819444444444	0	0	7	14	30	35
21841188	non-statin	58.440953836391	132.9	Male	White	Married	Other	14.6	296	9	3.6	137	109	1.8	46	15	26	25.6	1.2	96.4827586206897	96.7241379310345	37.1271428571429	28	100	57.975	1720	3	14	72	35	No	No	Yes	No	No	No	No	No	No	Yes	10	3.81	18.5118055555556	0	0	7	14	30	58
21847893	statin	77.7933210492404	103.8	Male	White	Married	Medicare	7.3	206	10.8	4.2	139	87	1.1	15	12	26	28.3	1.1	98.1190476190476	81.6315789473684	36.3645161290323	16.1666666666667	98.2645502645503	49.7513227513228	2300	4	14	29	39	Yes	No	Yes	No	Yes	Yes	No	Yes	No	No	6	2.23	8.73541666666667	0	0	7	14	30	60
21848741	non-statin	42.0072060290012	80	Male	Other	Married	Other	14.8	68	5	3.1	146	60	0.8	13	6	21	150	2.7	99.2692307692308	99.7058823529412	36.2133333333333	17.0588235294118	117.351851851852	69.3148148148148	3960	3	3	109	45	No	No	Yes	Yes	No	No	No	No	No	No	0	4.61	0.701388888888889	0	0	2	2	2	2
21849461	non-statin	63.6619165436128	100	Female	White	Other	Other	9.3	247	14.9	4.3	132	138	0.6	8	14	36	27.9	1	91.2142857142857	110.346153846154	37.024	19.8076923076923	125.12	71.76	2480	2	14	33	36	No	No	No	No	Yes	No	No	No	No	No	4	4.22	12.9298611111111	0	0	7	14	30	60
21851411	statin	63.7517846614938	126	Male	White	Married	Other	7.5	154	15.5	3.5	140	116	0.9	14	11	30	30.4	1.4	96.375	78.2325581395349	37.0447368421053	18.4	117.975	65.4634146341463	893	3	14	19	26	Yes	No	No	Yes	Yes	No	No	Yes	No	No	2	1.41	5.20486111111111	0	0	7	14	30	60
21851483	non-statin	91.1009813736889	66.8	Female	White	Married	Medicare	12	234	8.3	4.3	141	143	1.1	33	9	22	27.7	1	99.8965517241379	56.7027027027027	31.6	15.3783783783784	106.544642857143	44.4821428571429	597	2	3	119	52	No	No	Yes	Yes	Yes	Yes	No	No	No	Yes	6	5.81	6.59861111111111	0	1	7	7	7	7
21853917	non-statin	66.9821684435707	57.4	Female	White	Married	Other	10.9	57	11.8	5	136	169	4.9	138	27	12	25.3	1.1	94.96	97.52	36.7883333333333	17.8	117.583333333333	58.75	2790	3	5	75	31	No	No	No	No	No	No	No	No	No	Yes	3	3.76	35.0236111111111	0	0	7	14	30	60
21855317	statin	65.2972249297117	94.3	Male	White	Other	Other	8.2	156	14.5	4.2	137	149	0.7	11	11	22	32.6	1.2	97.4545454545455	80.8125	36.556	15.5588235294118	108.857142857143	63.6857142857143	1045	4	14	34	43	Yes	No	Yes	Yes	Yes	Yes	No	Yes	No	No	5	3.13	5.05138888888889	0	0	7	14	30	60
21857366	statin	67.3125039927865	76.9	Male	Other	Married	Medicare	4.7	93	10.7	6.2	142	87	3.4	70	12	11	32.8	1.1	98.4347826086957	84.1739130434783	36.8171428571429	17.0625	111.458333333333	62.5833333333333	3360	3	14	52	32	Yes	No	Yes	Yes	No	Yes	No	No	No	No	3	3.6	6.54166666666667	0	0	7	14	30	60
21857925	statin	80.3762754861465	67	Female	White	Married	Medicare	11.9	327	9.6	6	127	111	1.3	29	23	20	25.5	1.1	95.8260869565217	73.0869565217391	35.9516666666667	18.6521739130435	113.454545454545	47.7727272727273	895	2	14	47	32	Yes	No	No	No	No	Yes	No	No	No	No	6	1.79	4.03125	0	0	7	14	30	60
21865589	statin	87.6754558925619	79.4	Female	White	Other	Medicare	13.3	194	11.2	3.9	132	84	1.3	56	15	29	27.2	1.7	95.6	83.6764705882353	37.0425	19.1285714285714	117.823529411765	46.7352941176471	1515	3	10	53	41	Yes	No	Yes	Yes	Yes	No	No	No	No	Yes	4	5.28	9.87847222222222	0	0	7	14	30	60
21865992	statin	74.0753790941653	107.9	Female	White	Married	Medicare	13.9	255	10.1	4.4	138	146	1.2	30	11	29	92.1	1.3	98.28	93.8478260869565	36.3378571428571	14.1372549019608	117.375	44.6041666666667	1534	6	10	47	35	Yes	No	Yes	No	No	Yes	No	Yes	Yes	Yes	11	3.24	18.7895833333333	0	0	7	14	30	60
21866872	statin	73.6908016541848	90.4	Male	White	Married	Medicare	10.7	235	8.8	4.1	135	145	2.3	47	20	14	40.6	2	95.6666666666667	85.5294117647059	37.00625	18.0588235294118	89.2424242424242	52.7272727272727	205	4	3	131	50	Yes	No	No	No	No	Yes	No	No	No	Yes	8	3.02	6.50694444444444	0	1	6	6	6	6
21868966	non-statin	89.4997371605675	54	Male	White	Married	Medicare	26.2	49	14.5	3.7	142	110	0.7	34	14	29	23.2	1.4	96.875	74.6	37.3257142857143	17.5769230769231	99	63.5333333333333	760	4	8	46	25	No	No	Yes	No	No	No	No	No	No	No	5	1.41	0.475	0	1	1	1	1	1
21873816	non-statin	93.4884167361792	96.4	Male	White	Other	Medicare	6.4	254	8.7	3.7	145	103	1.9	43	12	36	31.4	3.4	93.36	91.32	37.12	18.36	100.625	53	2095	2	13	59	43	No	No	Yes	No	No	No	No	Yes	No	No	8	2.73	4.89652777777778	0	0	7	14	30	60
21879313	statin	83.0413179633108	98.3	Male	White	Other	Medicare	6.2	123	11.1	3.2	141	117	0.9	22	18	20	55.3	1.3	94.84	95.72	37.0625	22.9807692307692	108	53.6785714285714	1325	9	3	103	47	Yes	No	Yes	No	No	Yes	No	Yes	Yes	No	11	2.99	14.1847222222222	0	0	7	14	30	60
21879374	statin	79.3473744804814	92.1	Male	White	Married	Other	6.4	189	8.6	4.2	146	144	2.3	76	14	27	59.5	1.1	97.6538461538462	60.5384615384615	37.0142857142857	20.7962962962963	130.68	50.48	3315	4	9	59	34	Yes	No	No	Yes	No	Yes	No	Yes	No	No	9	2.97	8.79166666666667	0	0	7	14	30	60
21880771	statin	73.8552007223217	64.9	Male	Other	Married	Medicare	12.2	219	13.9	3.7	139	136	0.8	18	12	22	29.7	1.3	93.8	87.04	36.5957142857143	28.08	123.583333333333	86.3333333333333	1880	2	14	35	28	No	No	No	No	No	Yes	No	Yes	No	No	6	5.16	5.24861111111111	0	0	7	14	30	60
21880799	non-statin	52.3816932791592	81.5	Male	Other	Married	Medicare	16.9	186	8.2	2.9	143	179	0.7	42	16	18	150	2.2	99.4782608695652	81.32	35.925	16.2173913043478	90.88	57.4	2380	5	5	64	39	No	No	No	Yes	No	No	No	No	No	Yes	3	2.28	2.33958333333333	0	0	7	14	30	60
21880815	non-statin	28.8895947374922	77	Male	Other	Other	Other	7.7	213	7.6	4.1	141	91	0.8	13	10	24	26.3	1.2	99.1052631578947	84.35	37.3130769230769	18.975	109.131578947368	56.9736842105263	3395	2	14	31	23	No	No	No	No	No	No	No	No	No	No	1	1.56	2.52013888888889	0	0	7	14	30	60
21882653	statin	82.4462065181745	59.6	Male	White	Married	Medicare	15.3	250	9.1	3.9	141	95	1.2	27	15	23	30	1.3	97.7083333333333	76.3333333333333	37.276	19.56	124.826086956522	58.2608695652174	1515	2	13	37	39	Yes	No	No	No	No	No	No	No	No	Yes	6	7.04	15.0722222222222	0	0	7	14	30	60
21882812	statin	77.2527255901567	105	Female	White	Married	Medicare	16.1	264	10.2	4.1	135	118	1.1	27	15	22	26.9	1.2	98.88	95.7037037037037	36.7771428571429	14.8461538461538	118.714285714286	44.8214285714286	100	4	13	80	38	Yes	No	No	No	No	Yes	No	Yes	No	Yes	8	4.27	33.4479166666667	0	0	7	14	30	60
21885520	non-statin	46.9163654204305	57.5	Male	White	Other	Other	5.6	52	11.1	3.3	140	126	1.8	45	17	21	27.2	1	95.8181818181818	114.484848484848	35.7628571428571	23.2105263157895	110.787878787879	71.7878787878788	970	5	14	66	48	No	No	No	No	No	No	No	No	No	No	3	6.23	19.0270833333333	0	0	7	14	30	60
21886036	non-statin	73.9215351283076	52.4	Female	White	Other	Medicare	7.6	140	9.1	4	139	109	0.9	27	11	31	27.6	1.3	99.6774193548387	72.4285714285714	36.2823529411765	15.7575757575758	104.903225806452	53.0967741935484	1243	6	3	88	37	Yes	No	No	No	No	No	Yes	No	No	No	6	37.58	46.2138888888889	0	0	7	14	30	60
21886538	statin	60.4398035336085	99.6	Male	White	Other	Other	4.1	145	8.8	4.5	137	145	0.7	14	14	29	32.5	1.1	95.6829268292683	115.906976744186	37.5283333333333	17.3023255813953	109.780487804878	62.5121951219512	2720	6	12	70	28	Yes	No	No	No	No	No	No	No	No	No	6	4.96	47.4625	0	1	7	14	30	48
21888585	non-statin	64.567660163216	75	Male	White	Other	Medicare	14.4	276	12.1	4.3	140	146	1.5	27	15	23	22.5	0.9	96.5185185185185	91.8571428571429	36.5085714285714	16.2142857142857	139.24	67	1755	2	14	36	16	No	No	No	No	Yes	Yes	No	No	No	No	5	1.03	2.30208333333333	0	0	7	14	30	60
21891577	non-statin	22.3589305933539	95.2	Female	Other	Married	Other	18.7	310	9.3	4.1	136	161	0.8	18	16	19	23.5	1	95.56	81.76	37.0633333333333	28.52	138.166666666667	70.7833333333333	2315	2	13	30	23	Yes	No	No	No	No	No	No	No	No	No	1	7.56	10.5465277777778	0	0	7	14	30	60
21892191	statin	74.7686057006952	80.9	Female	Other	Married	Medicare	9.1	238	11.6	3.6	146	83	0.9	8	14	24	28.1	1.1	98.962962962963	74.962962962963	37.2771428571429	16.7777777777778	156.518518518519	78.2592592592593	2495	3	7	36	32	Yes	No	No	No	Yes	No	No	No	No	Yes	6	4.04	10.9847222222222	0	0	7	14	30	60
21892522	statin	58.3458038323449	68	Male	Other	Other	Other	10.8	155	7.4	4	129	115	5.2	54	12	26	37.4	1.5	99.04	79	36.8217391304348	17.66	112.04	50.08	280	14	3	98	49	Yes	No	Yes	No	No	Yes	No	Yes	No	No	6	1.49	9.47361111111111	0	0	7	14	30	60
21892871	non-statin	31.0425745122412	68	Male	White	Other	Other	20	229	11.5	3.7	139	133	1	14	13	24	28.2	1.2	99.9090909090909	77.6451612903226	37.4685714285714	21.0142857142857	132.65625	67.15625	3510	4	6	56	39	No	No	Yes	Yes	No	No	No	No	No	No	0	3.37	3.33541666666667	0	1	3	3	3	3
21898489	statin	67.0725118931801	58.3	Female	White	Married	Medicare	35.1	195	9.9	6	133	150	4.1	123	24	11	39.4	1.6	95.5555555555556	52.44	36.0942857142857	14.3333333333333	99.5892857142857	44.375	725	4	14	84	31	No	No	Yes	No	No	Yes	No	No	No	No	12	5.09	16.6430555555556	0	1	7	14	17	17
21899648	non-statin	36.9207080511004	95.5	Male	White	Other	Other	14.5	283	13.7	4.3	137	95	1	14	12	26	27.7	1.2	97.0416666666667	79.0416666666667	37.4166666666667	15.2083333333333	128.826086956522	64.304347826087	2530	4	3	70	31	No	No	No	No	No	No	No	No	No	No	0	1.7	1.42708333333333	0	0	7	14	30	60
21905640	non-statin	32.9223660081687	135.3	Male	Other	Other	Other	21.9	256	11.4	5.4	136	145	0.7	30	8	33	27.4	1.2	94.1	90	37.10375	25.96875	118.666666666667	59.1666666666667	2725	4	3	91	37	No	No	No	Yes	No	No	Yes	No	No	No	0	5.89	5.79027777777778	0	1	6	6	6	6
21911349	non-statin	40.4629807086808	54	Male	White	Other	Other	9.8	406	11.7	3.9	134	109	0.8	11	13	26	27.9	1.1	98.5416666666667	77.54	36.0916666666667	17.46	89.08	48.06	3125	2	14	32	29	Yes	No	Yes	No	No	No	No	No	No	Yes	2	1.74	30.525	0	0	7	14	30	60
21912473	non-statin	63.9784561407992	65.1	Male	White	Married	Other	6.1	181	12.1	4	141	91	1	25	12	25	26.1	1	98.21875	69.75	36.9266666666667	23.5571428571429	104.625	53.84375	2685	2	13	45	38	No	No	Yes	Yes	No	No	No	No	No	No	5	7	15.0131944444444	0	0	7	14	30	60
21914098	statin	77.3343768575964	72	Male	Other	Married	Medicare	18.6	358	10.1	3.6	137	111	2.2	40	16	21	30.6	1.2	95.5	103.615384615385	37.5471428571429	17.3076923076923	144.68	62.48	3035	3	14	33	36	Yes	No	No	No	No	No	No	No	No	Yes	6	3.3	18.3715277777778	0	0	7	14	30	60
21914364	statin	79.9512435894862	72	Male	White	Married	Medicare	9.7	97	10.3	4.2	132	177	1.9	54	10	29	30.5	1.8	96.16	60.56	36.5083333333333	20.88	103.56	60.12	1745	6	14	56	29	Yes	No	Yes	No	No	Yes	No	Yes	Yes	Yes	9	18.04	41.9416666666667	0	0	7	14	30	60
21923091	non-statin	41.111303829607	51.6	Male	White	Other	Other	3.9	399	8.4	3.5	121	92	2.2	49	19	16	29.3	1.2	99.5833333333333	102.458333333333	36.6555555555556	16.2083333333333	110.652173913043	67.6521739130435	2295	2	14	46	26	No	No	No	No	No	No	No	No	No	Yes	3	3.15	10.0736111111111	0	0	7	14	30	60
21924009	statin	76.4528771335169	46	Female	White	Married	Medicare	13.4	224	12	4.2	144	147	0.8	27	14	20	27.9	1.1	95.0294117647059	76.4117647058823	36.724	19.7714285714286	110.25	51.0694444444444	1200	4	14	53	42	Yes	No	Yes	Yes	Yes	No	No	Yes	No	No	6	1.64	1.56805555555556	0	1	2	2	2	2
21924784	statin	81.1928515888096	82.2	Male	White	Other	Medicare	6.2	183	12.7	3.6	141	168	1.2	26	13	28	34	1	98.6875	59.8125	36.39	14.875	114.083333333333	43.8125	1112	3	14	32	43	Yes	No	Yes	Yes	No	Yes	No	No	No	No	5	4.26	7.19722222222222	0	0	7	14	30	60
21927668	non-statin	58.0814452396554	80	Male	White	Married	Other	4.1	235	9.2	3.6	140	126	1	12	11	21	27.6	1.7	97.4615384615385	104	37.325	18.8461538461538	106.038461538462	66.6923076923077	2175	3	14	22	25	No	No	Yes	No	No	No	No	No	No	No	1	1.09	3.67986111111111	0	0	7	14	30	60
21934455	statin	60.9072363133362	57.9	Female	Other	Other	Medicare	3.4	145	9.5	5.2	142	79	2.1	124	16	24	30.7	1.1	97.9615384615385	92.0384615384615	37.1028571428571	19.0769230769231	99.4	52.8	1685	3	9	66	27	Yes	Yes	Yes	Yes	No	Yes	No	No	No	Yes	9	12.72	19.6944444444444	0	0	7	14	30	60
21936818	statin	87.1401830840922	110	Male	White	Other	Medicare	27.8	189	10.7	5.3	134	175	2.6	62	17	23	33.7	2.8	94.7083333333333	72.5416666666667	37.3242857142857	19.5833333333333	125.75	70.25	2165	5	13	43	26	Yes	No	No	No	No	Yes	No	Yes	No	Yes	8	1.38	11.51875	0	0	7	14	30	60
21937919	non-statin	79.1298226016358	59	Female	White	Married	Medicare	13.7	235	9.2	2.9	134	173	1.4	29	14	26	27.6	1.1	97.8	74.32	36.88	18.3461538461538	117.48	47.56	2135	4	10	65	37	Yes	No	Yes	Yes	Yes	No	No	No	No	No	5	8.77	14.2840277777778	0	0	7	14	30	60
21939607	statin	71.4070550788549	90.7	Female	Other	Other	Medicare	8.5	155	13.1	3.7	135	93	0.6	19	14	24	32.3	1.4	96.8846153846154	75.3333333333333	36.4688888888889	20.203125	110.323529411765	60.5588235294118	1304	5	14	32	38	Yes	No	No	Yes	Yes	Yes	No	No	No	No	5	1.32	8.03472222222222	0	0	7	14	30	60
21940489	non-statin	82.3525213724356	89	Female	Other	Other	Medicare	8.4	210	15.3	3.8	138	140	1	19	14	28	51.9	3	95.0869565217391	104.666666666667	37.3885714285714	23.304347826087	100.64	49.34	1370	2	14	36	41	No	No	Yes	No	Yes	No	Yes	No	No	No	11	2.69	18.9430555555556	0	0	7	14	30	60
21941597	non-statin	77.5969444003337	115	Male	White	Married	Medicare	10.6	186	11	4.4	136	91	1.1	16	15	23	30.8	1.1	95.45	63.0512820512821	36.57	15.1923076923077	129.444444444444	56.3555555555556	1200	2	11	34	41	Yes	No	No	No	Yes	No	No	No	No	No	5	1.73	4.58680555555556	0	0	7	14	30	60
21950224	non-statin	59.6942676970946	100.7	Male	White	Other	Medicare	10.5	162	15	3.8	139	85	1.1	12	15	26	30.4	1.1	98.08	92.9166666666667	36.63	18.3333333333333	104.458333333333	69.0416666666667	2600	2	14	33	30	Yes	No	No	No	No	No	No	No	No	No	3	1.94	4.66388888888889	0	0	7	14	30	60
21950450	statin	64.1129806478384	72	Male	White	Other	Medicare	12	192	12.3	4.9	139	144	0.9	22	16	21	35.5	1.2	97.2380952380952	85.275	37.1357142857143	22.7439024390244	100.108527131783	59.4883720930233	2270	2	14	49	45	Yes	No	Yes	No	No	No	No	Yes	No	No	4	14.47	20.3770833333333	0	0	7	14	30	36
21954243	statin	74.4751415956179	88	Male	White	Other	Other	13.2	168	8.9	4.8	133	128	1.5	19	8	20	32.5	1.4	97.2727272727273	82.8636363636364	36.0275	22.4090909090909	102.804347826087	49.8695652173913	979	4	14	57	39	No	No	Yes	No	No	No	No	Yes	No	Yes	7	6.26	11.1520833333333	0	0	7	14	30	60
21954363	statin	71.5227869467367	70.1	Male	White	Other	Medicare	16.5	392	5.4	6.8	145	120	11.5	131	22	14	27.6	2.2	99.1785714285714	78.4814814814815	36.365	16.4285714285714	116.740740740741	59.2962962962963	5470	8	14	55	26	Yes	No	Yes	No	No	No	No	Yes	No	No	5	2.6	10.4868055555556	0	0	7	14	30	60
21956767	statin	74.5690005986898	80.2	Female	White	Other	Medicare	18.1	131	7.6	5.6	132	73	1.7	72	12	38	31	1.9	96.04	80.08	36.6685714285714	19.0384615384615	119.260869565217	67.0434782608696	2300	7	9	54	23	Yes	No	No	No	No	Yes	No	Yes	No	No	8	2.2	10.6611111111111	0	1	7	11	11	11
21957353	statin	56.9414363171085	103	Male	White	Married	Other	1.9	237	10	4.6	137	125	1	13	8	25	22.2	1.1	92.3333333333333	104.407407407407	37.6828571428571	21.8793103448276	114.28125	63.65625	2025	4	14	47	39	No	No	No	No	Yes	Yes	No	No	No	No	2	1.86	6.67152777777778	0	0	7	14	30	60
21957949	non-statin	64.8023547097237	88.2	Female	White	Married	Other	4.9	157	8.2	3.6	139	125	0.6	7	12	25	32.7	1.5	95.6153846153846	96.9615384615385	37.2833333333333	21.6481481481481	110.884615384615	62.6923076923077	715	2	14	53	47	No	No	Yes	No	Yes	No	No	No	No	Yes	2	5.75	7.58541666666667	0	0	7	14	30	60
21962778	non-statin	28.8943613640636	85	Male	White	Married	Other	2	98	12	3.9	138	87	1	48	19	21	38.2	1.6	98.6060606060606	106.242424242424	36.7792307692308	29.8382352941176	105.058823529412	51.0294117647059	810	6	14	112	51	No	No	Yes	Yes	No	No	Yes	No	No	Yes	6	19.1	69.0743055555556	0	0	7	14	30	60
21966988	statin	94.2771671476263	65	Female	White	Other	Medicare	4.6	136	10.1	4.1	142	81	1	15	15	22	30.9	1.1	94.6666666666667	74.1578947368421	36.575	18.6	155.533333333333	69.6666666666667	250	2	14	31	35	Yes	No	No	No	Yes	No	No	No	No	No	8	2.06	3.69097222222222	0	0	7	14	30	60
21969960	non-statin	68.1911556812561	53.5	Male	Other	Other	Medicare	5.2	167	9	4.8	133	109	1	31	14	29	50.1	1.3	96.2	106.72	37.0014285714286	19.3846153846154	116.16	63.76	1932	3	11	54	31	No	No	Yes	No	Yes	No	No	No	No	Yes	2	19.16	21.21875	0	0	7	14	30	60
21972901	statin	67.9246133765802	76.8	Male	White	Married	Medicare	6.9	225	13.8	4.1	134	112	0.8	12	10	29	138.5	1.2	97.258064516129	80.8064516129032	36.6666666666667	15.65625	116.84375	57.21875	1987	2	14	23	24	Yes	No	No	No	Yes	No	No	Yes	No	No	3	1.27	6.93541666666667	0	0	7	14	30	60
21979499	non-statin	84.1096552270671	82	Male	White	Other	Medicare	12.2	160	11.6	4.4	137	149	1	22	14	20	29.8	1.5	96.5	112.692307692308	36.8716666666667	23.8846153846154	121.2	64.44	2457	3	13	52	33	No	No	No	No	Yes	No	No	Yes	No	No	6	4.37	10.5840277777778	0	0	7	14	30	60
21983281	non-statin	55.0581216624107	106.7	Male	White	Other	Other	6.7	83	8.9	4.1	133	157	1.4	20	20	17	25.6	1.4	95.1851851851852	103.111111111111	37.02625	20.4814814814815	110	61.1153846153846	1275	4	14	62	34	No	No	No	No	Yes	Yes	No	No	No	Yes	4	1.29	6.42638888888889	0	0	7	14	30	60
21984155	non-statin	67.0323377681403	93.2	Female	White	Other	Medicare	10	190	11.9	3.6	137	138	0.4	8	16	24	30.5	1.4	97.8214285714286	95.3214285714286	37.4533333333333	15.7142857142857	143.142857142857	67.1785714285714	865	5	8	49	30	No	No	No	No	Yes	No	No	No	No	Yes	2	1.69	10.0041666666667	0	0	7	14	30	60
21986295	non-statin	72.9235410282011	75	Male	White	Other	Medicare	6.8	121	10	4.8	141	96	1.5	58	9	24	31	1.3	97.3333333333333	89.5483870967742	36.9	18.0806451612903	123.322580645161	64.3225806451613	1199	2	14	49	28	Yes	No	No	No	Yes	No	No	No	No	No	6	3.26	7.43402777777778	0	0	7	14	30	60
21986640	non-statin	75.7117313087396	56.5	Male	White	Other	Medicare	5.7	209	10.2	4.3	139	113	1.1	21	12	27	57	1.5	94.92	79.64	36.8657142857143	23.375	110.88	51.28	400	3	14	40	40	No	No	No	No	No	No	No	Yes	No	No	7	1.7	9.76944444444444	0	0	7	14	30	52
21987632	non-statin	59.0368952487514	89.6	Male	White	Married	Other	7.7	115	11.4	3.3	138	95	1	16	11	20	28	1.6	95.8	91.36	36.9875	17.2	118.52	75.68	3200	3	14	22	24	No	No	No	No	Yes	No	No	No	No	Yes	1	1.07	3.98263888888889	0	0	7	14	30	60
21989919	non-statin	63.0999337425597	80.3	Male	White	Married	Other	5	115	9.2	3.9	136	100	0.8	17	11	29	30.3	1.7	98.3333333333333	78.6153846153846	37.4727272727273	19.8518518518519	107.923076923077	59.8846153846154	2405	4	14	32	43	Yes	No	No	Yes	No	No	No	No	No	No	3	1.14	4.06597222222222	0	0	7	14	30	60
21991687	non-statin	83.5836522238832	72	Male	White	Married	Medicare	15.5	45	10	3.9	134	137	0.7	17	15	24	26.1	1.1	96.625	82.84	37.735	22.2083333333333	122.875	61.4583333333333	1350	4	14	25	32	No	No	No	No	Yes	No	No	Yes	No	No	6	3.78	7.35208333333333	0	0	7	9	9	9
21991730	statin	84.5308981594547	87.9	Male	White	Other	Medicare	4.2	107	7.1	2.9	141	111	1.1	9	13	34	33.9	1.4	99.0416666666667	77.5208333333333	36.6866666666667	18.12	114.955555555556	47.8888888888889	1550	2	14	57	42	Yes	No	Yes	No	Yes	Yes	No	No	No	Yes	8	3.13	10.8083333333333	0	0	7	14	30	33
22001114	non-statin	53.4376942015309	95.2	Female	White	Married	Other	7.9	221	12	4.3	141	108	0.7	8	14	28	25.2	1	97.88	83.04	37.65	17.2115384615385	108.416666666667	57.875	2610	2	12	22	34	No	No	No	No	No	No	No	No	No	No	1	1.52	3.47708333333333	0	0	7	14	30	60
22001205	statin	78.6282880787107	70.5	Male	White	Other	Medicare	7.3	58	8	3.6	135	91	1	19	12	22	22.4	1.3	96.5	74.0769230769231	37.0933333333333	21.4230769230769	104.6	59.44	1760	2	14	38	27	Yes	No	No	No	Yes	No	No	Yes	Yes	No	7	2.13	13.3680555555556	0	0	7	14	30	60
22001379	non-statin	85.2570185581675	70	Female	White	Other	Medicare	30.4	59	11	3.2	143	138	3.3	51	24	15	48.2	12.3	97.3720930232558	136.659090909091	36.515	26.4418604651163	93.3658536585366	58	300	5	11	88	51	Yes	No	Yes	No	Yes	No	No	No	No	Yes	4	1.6	1.61319444444444	0	1	1	1	1	1
22001474	statin	77.4208206857067	73.2	Male	White	Married	Other	5.1	187	12.1	4	137	119	0.8	14	14	25	28.5	1.1	99.3846153846154	76.7307692307692	36.4133333333333	16.7307692307692	107.346153846154	52.5	1446	3	14	31	39	Yes	No	Yes	No	No	No	No	Yes	No	No	4	2.28	4.92361111111111	0	0	7	14	30	60
22002187	statin	84.5474129329169	71.9	Male	White	Married	Other	6.6	115	11.6	3.7	142	155	1	21	12	25	28.9	1.3	97	62.8	36.3485714285714	14.8653846153846	124.933333333333	50.2333333333333	3070	2	14	27	39	No	No	No	Yes	Yes	No	No	No	No	No	4	1.75	3.53402777777778	0	0	7	14	30	60
22002534	non-statin	87.9899410679921	104	Female	White	Married	Medicare	10.2	196	13.4	3.9	142	106	1.1	32	12	26	56.1	1.2	90.1153846153846	135.730769230769	37.71	24.6153846153846	119.52	67.76	1025	2	14	51	42	No	No	No	No	No	No	No	No	No	Yes	6	1.13	1.02986111111111	0	1	1	1	1	1
22006163	statin	72.6065403972648	80	Female	Other	Other	Medicare	16.6	548	11.1	3.6	139	129	1	9	18	23	26.5	1.1	97.7894736842105	96.695652173913	36.9514285714286	15.0434782608696	130.708333333333	70.0833333333333	1150	3	8	45	34	Yes	No	No	No	Yes	No	Yes	Yes	No	No	4	1.24	6.99375	0	0	7	14	30	60
22006244	statin	64.4183785453663	50.3	Female	Other	Other	Medicare	10	120	10.5	3.5	138	82	3.7	15	13	35	36.6	1.2	96.2173913043478	89.0434782608696	36.4166666666667	15.8695652173913	106.478260869565	49.5217391304348	30	6	14	52	26	Yes	No	No	No	No	Yes	No	Yes	Yes	Yes	9	1.15	17.0701388888889	0	0	7	14	30	60
22008314	statin	62.2865356698055	99	Male	White	Married	Other	20.8	293	13.2	3.3	139	102	1.4	16	21	15	38.4	1.3	99.5161290322581	53.3548387096774	37.08	17.1129032258065	105.225806451613	63.4516129032258	3835	2	3	87	37	Yes	No	Yes	No	No	Yes	No	Yes	No	Yes	6	6.01	9.04305555555556	0	0	7	14	30	60
22009095	statin	79.1793616743602	68	Male	Other	Married	Medicare	20.5	120	8.5	4.1	141	116	1.4	27	14	25	25.7	1.1	96.5454545454545	68.8636363636364	36.3711111111111	18.6666666666667	116.454545454545	46.0454545454545	1375	5	14	44	38	Yes	No	Yes	Yes	No	No	No	Yes	No	Yes	5	3.37	7.08680555555556	0	0	7	14	30	60
22010195	statin	72.8873644810229	120	Male	White	Married	Medicare	5	154	7.4	4.2	139	81	1.8	42	18	22	46.1	3.1	97.2307692307692	116.961538461538	37.4371428571429	26.1923076923077	106.236842105263	55.8947368421053	1135	4	14	72	37	Yes	No	No	No	No	Yes	No	No	No	No	11	5.15	29.55	0	0	7	14	30	60
22010665	non-statin	64.2162721337269	124	Male	Other	Married	Medicare	19.9	296	14.1	7.5	136	153	2.7	44	30	12	33.5	1.8	95.2105263157895	113.815789473684	36.041	26.2	106.397435897436	66.3333333333333	4318	11	3	127	55	Yes	No	No	Yes	No	No	No	No	Yes	No	6	8.8	8.82777777777778	0	1	7	9	9	9
22013856	statin	80.6892026382508	101	Female	Other	Other	Medicare	7	140	12.2	4.3	140	63	0.8	19	7	25	32.5	1	97.8461538461538	96.1538461538462	35.7614285714286	16.6923076923077	102.333333333333	64.75	753	2	14	62	37	Yes	No	No	No	Yes	Yes	No	No	No	No	5	1.94	3.97847222222222	0	0	7	14	30	60
22015838	statin	78.1991906127383	85	Female	White	Other	Medicare	8.4	213	12.9	3.9	136	163	0.7	13	16	24	32.8	1.1	99.2222222222222	84.1851851851852	36.5457142857143	18.4166666666667	116.428571428571	52	1920	4	11	27	36	Yes	No	Yes	No	Yes	Yes	No	Yes	No	No	5	1.16	7.84236111111111	0	0	7	14	30	60
22016286	statin	66.7714253685076	79	Male	Other	Other	Medicare	8	215	12.4	4.1	142	168	0.6	14	15	22	69.5	1	97.16	79.44	36.8957142857143	19.3653846153846	110.6	47.12	2020	9	12	29	39	Yes	No	Yes	No	No	Yes	No	Yes	No	Yes	6	1.2	6.02083333333333	0	0	7	14	30	60
22019678	statin	81.8703323945342	50	Male	White	Married	Other	6.4	203	13.4	4.2	139	75	1	18	12	27	32.6	1.1	99.9259259259259	76.9655172413793	36.4828571428571	14.95	114.724137931034	51.2758620689655	3050	3	14	20	37	Yes	No	Yes	Yes	Yes	No	No	Yes	No	No	6	2.98	10.6451388888889	0	0	7	14	30	60
22020282	non-statin	72.8566808672971	96.5	Male	White	Married	Medicare	6.6	252	8.1	3.4	144	101	1.4	19	16	23	27.6	1.1	96.2608695652174	91.4782608695652	37.2016666666667	23.7391304347826	138.521739130435	68.0434782608696	1285	3	9	54	38	No	No	No	Yes	Yes	No	No	No	No	Yes	3	7.6	10.6083333333333	0	0	7	14	30	60
22021192	non-statin	65.4120498646559	96.1	Male	White	Married	Other	5.5	343	10.4	4.1	141	116	0.7	12	8	31	26.1	1.2	98.5	67.4166666666667	36.625	15.625	119.038461538462	57.7884615384615	1380	2	11	43	28	No	No	No	No	No	No	No	No	No	No	5	1.06	9.20625	0	0	7	14	30	60
22021317	non-statin	91.9961698149598	77.5	Female	White	Other	Medicare	5.2	116	8.7	4.3	136	79	1.1	15	9	28	32.1	1.4	92.8846153846154	101.423076923077	36.34	23.6923076923077	101.166666666667	63.875	1490	2	14	41	35	Yes	No	No	No	No	No	No	No	No	No	7	2.39	2.75069444444444	0	0	7	14	30	60
22023557	non-statin	71.8042669882799	61.4	Male	White	Other	Other	4.7	752	7.8	5.1	125	146	1.7	56	13	15	26	1.5	99.0454545454545	83.9615384615385	37.2233333333333	15.7307692307692	107.039473684211	54.2162162162162	2485	2	14	58	30	Yes	No	No	No	Yes	No	No	No	No	Yes	4	2.11	8.86111111111111	0	0	7	14	30	60
22023813	statin	76.681398756015	81.8	Male	Other	Married	Medicare	6.1	122	9.1	3.4	133	100	1	7	6	23	34.5	1.2	98.1818181818182	54.9545454545455	36.6383333333333	17.7142857142857	124.6	53.72	1400	2	14	34	30	Yes	No	No	No	No	No	No	No	No	No	6	3.2	5.1625	0	0	7	14	30	60
22024551	statin	70.7274609862928	49.7	Female	White	Married	Other	8.3	142	8.1	3.9	133	126	0.5	12	8	34	25.9	1.3	97.5217391304348	77.32	36.98	21.7307692307692	110.173076923077	55.4423076923077	3045	6	3	73	39	Yes	No	Yes	No	Yes	No	No	Yes	No	No	4	2.27	10.7909722222222	0	0	7	14	30	60
22026437	statin	79.6050403263833	67	Male	Other	Married	Other	14.5	204	11.6	3.9	148	97	1.6	61	12	25	35	1	98.4	97.08	37.9042857142857	25.56	123.869565217391	52.9565217391304	1490	4	5	81	43	No	No	No	No	No	Yes	No	No	No	No	8	1.3	6.22430555555556	0	0	7	14	30	60
22030234	statin	62.1850743251506	88	Male	White	Married	Other	12.6	210	9.8	4.3	138	117	0.7	11	13	23	27.1	1.2	97.9655172413793	89.9310344827586	36.85375	19.6333333333333	111.641025641026	62.1923076923077	2205	4	14	17	39	Yes	No	No	No	Yes	No	No	Yes	No	No	4	1.19	5.37708333333333	0	0	7	14	30	60
22032290	non-statin	54.8503969818489	97.7	Male	White	Other	Medicare	18.5	274	16.6	7.3	143	108	2.5	88	38	13	28.1	1	98.0888888888889	103	36.8657142857143	23.5102040816327	109.849056603774	60.3018867924528	145	3	13	101	54	No	No	Yes	Yes	Yes	No	No	No	No	No	1	1.68	5.27847222222222	0	1	5	5	5	5
22034065	statin	84.8293721088423	51.1	Female	White	Other	Medicare	17	244	9.3	4	139	127	1	32	12	23	40.5	6.7	97.64	85.92	36.87	23.48	104	37.3846153846154	610	2	14	52	38	Yes	No	No	No	No	No	No	No	No	No	5	4.79	4.83888888888889	0	1	5	5	5	5
22034594	non-statin	85.8895357963578	51.4	Female	Other	Married	Medicare	7	77	10.2	4	138	142	0.8	24	17	30	23.2	1	93.2	95.76	36.75	24.6	135.4	64.56	1735	3	14	31	33	No	No	No	No	Yes	No	No	No	No	No	6	1.2	3.87638888888889	0	0	7	14	30	60
22035951	non-statin	72.1307276332465	88	Male	White	Married	Medicare	13.6	475	11.9	2.8	131	173	1	18	19	19	30.5	2	96.8571428571429	106.047619047619	37.40375	25.6190476190476	109.157894736842	65.1052631578947	1655	4	14	58	29	Yes	No	No	No	Yes	No	No	No	No	Yes	5	2.46	7.92569444444444	0	0	7	14	30	60
22036979	statin	74.176823402931	66.8	Male	White	Other	Medicare	9.9	136	9.2	4.6	135	95	0.8	21	14	31	27.1	1.4	99.3913043478261	80.4782608695652	36.2658823529412	15.4583333333333	113.291666666667	52.9583333333333	2090	5	14	19	34	Yes	No	Yes	No	Yes	No	No	Yes	No	No	3	1.03	4.15972222222222	0	0	7	14	30	60
22043478	statin	67.5928470408356	104	Male	White	Other	Medicare	9.9	163	8.8	3.6	139	116	0.7	6	14	23	25	1.5	96.1818181818182	104.208333333333	36.8185714285714	18.8333333333333	101.913043478261	63	3820	3	14	31	33	No	No	No	No	No	Yes	No	Yes	No	No	6	1.32	13.1048611111111	0	0	7	14	30	60
22045050	statin	59.6805989818623	67.1	Male	Other	Married	Other	7.3	122	10.4	4	139	112	1.4	25	10	32	150	6.1	96.5416666666667	71.5416666666667	36.6544444444444	16.84	98.82	53.06	2115	3	14	38	22	Yes	No	No	No	No	No	No	No	No	No	3	2.18	6.10416666666667	0	0	7	14	30	60
22045996	statin	74.8296421733171	59.7	Male	White	Married	Medicare	4.1	194	13.5	4.4	125	146	1.1	21	17	30	32.8	1.6	98.3076923076923	116.65	36.16625	16.7948717948718	90.3939393939394	59.8484848484849	2905	3	13	60	32	Yes	No	No	No	No	No	No	No	No	No	5	3.72	6.20416666666667	0	0	7	14	30	60
22048937	non-statin	76.8119407437017	80.1	Female	White	Other	Medicare	10.3	327	9.9	5.5	137	126	2.7	46	16	19	25.1	1.3	96.1153846153846	100.071428571429	37.2041666666667	16.2586206896552	118.266666666667	53.5666666666667	410	5	9	74	48	No	No	Yes	Yes	No	No	Yes	No	No	Yes	6	13.15	14.1048611111111	0	0	7	14	30	60
22049701	statin	74.1787561397649	79.5	Female	White	Married	Medicare	7	215	10.2	4	128	121	0.3	13	11	28	32.2	1.1	97.9090909090909	92.8181818181818	36.8135714285714	14.75	106.24358974359	52.6410256410256	2195	2	14	33	36	Yes	No	Yes	No	No	No	No	Yes	No	No	5	1.13	7.05208333333333	0	0	7	14	30	60
22050503	non-statin	70.680079995668	68.6	Female	White	Married	Medicare	11.8	313	7.8	3.4	137	93	1.1	24	12	25	36	5.8	96.7692307692308	77.1153846153846	36.7316666666667	24.4074074074074	104.923076923077	62.2307692307692	1224	6	14	55	34	Yes	No	Yes	No	No	No	No	No	No	Yes	8	8.64	12.8097222222222	0	0	7	14	30	60
22054269	non-statin	68.8147090756874	77	Female	White	Married	Medicare	5.3	154	14.1	3.5	146	128	0.9	20	10	27	29.6	3.9	97.90625	83.25	36	15.0625	100.142857142857	52.7857142857143	835	3	14	49	39	Yes	No	Yes	No	Yes	No	No	No	No	No	3	3.12	4.97569444444444	0	0	7	14	30	60
22055368	non-statin	78.0766456060487	85.2	Female	Other	Other	Medicare	12.4	149	10.8	5	133	164	6.3	32	23	21	57	6.3	93.8	103.807692307692	36.9455555555556	24.1538461538462	82.8518518518518	47.0185185185185	926	6	13	70	38	No	No	Yes	No	No	Yes	No	No	Yes	Yes	10	2.2	2.04166666666667	0	1	2	2	2	2
22059767	non-statin	59.4134036094182	147.7	Male	White	Married	Medicare	13	322	11.5	3.8	132	98	0.6	17	9	43	27.9	1.1	97.3541666666667	68.5833333333333	37.305	21.1145833333333	114	58.6808510638298	5320	2	10	55	41	Yes	No	No	Yes	No	No	No	No	No	Yes	3	5.43	23.7555555555556	0	0	7	14	30	60
22062978	statin	64.5916016717075	67	Female	Other	Other	Medicare	4.3	6	9	4.3	137	138	0.6	27	11	24	26.8	1.1	98.1304347826087	87.48	37.072	18.96	93.6521739130435	49.4782608695652	1360	4	15	47	29	Yes	No	No	No	Yes	No	No	Yes	No	No	4	8.87	31.5875	0	0	7	14	30	60
22064888	non-statin	58.4800719644631	83.2	Female	White	Other	Other	1.8	302	9.5	3.9	141	107	0.9	21	12	33	32.4	1.1	93.3913043478261	101.565217391304	37.2783333333333	17.6086956521739	103.454545454545	65.1818181818182	5195	2	14	42	26	No	No	No	No	No	No	No	No	No	No	7	1.84	3.97222222222222	0	0	7	14	30	60
22069290	statin	79.8781164269169	59	Male	Other	Other	Medicare	5.7	293	9.8	3.9	138	110	1.9	49	14	27	38.2	1.2	97.2083333333333	90	36.7457142857143	23.7692307692308	117.95652173913	57.9130434782609	1331	2	13	50	35	Yes	No	No	No	No	No	No	Yes	Yes	No	11	6.88	12.9111111111111	0	0	7	14	30	34
22072526	non-statin	72.087950059291	55.4	Female	White	Other	Medicare	50.2	79	8.2	3.7	134	122	0.9	11	16	18	34.6	4.1	97.0476190476191	76.4285714285714	36.8333333333333	26.1428571428571	107.904761904762	56.4285714285714	545	4	14	42	39	Yes	No	Yes	No	No	No	Yes	No	No	Yes	11	4.34	6.20972222222222	0	0	7	14	30	60
22072989	non-statin	74.7822041428849	76	Female	Other	Other	Medicare	5	228	8.9	3.9	139	124	0.9	21	14	16	22.9	1.1	99.9565217391304	92.6923076923077	36.7344444444444	18.14	116.232142857143	71.375	763	4	4	81	44	Yes	No	Yes	Yes	No	No	No	No	No	No	5	2.18	5.06736111111111	0	0	7	14	30	60
22077135	non-statin	63.7749409219701	81.8	Male	Other	Married	Other	9.6	544	9.3	5	142	101	0.7	14	14	23	24.9	1.9	95.4166666666667	100.375	36.7928571428571	21.9583333333333	113.958333333333	57	900	2	14	34	38	Yes	No	No	No	Yes	No	No	No	No	No	2	2.56	2.55763888888889	0	0	7	14	30	60
22083026	non-statin	77.9351676422755	97	Male	White	Married	Medicare	9.4	285	13.5	3.6	137	116	1.1	21	17	28	28.2	1.5	96.9655172413793	70.7142857142857	37.6171428571429	23.5714285714286	122.785714285714	46.5714285714286	2020	3	12	46	33	Yes	No	No	No	Yes	Yes	No	Yes	No	No	7	1.09	14.0520833333333	0	0	7	14	30	60
22083616	non-statin	95.3883776601085	46.7	Female	White	Other	Medicare	7.8	308	10.9	4.8	135	175	0.5	22	11	33	21.1	1.1	92.8148148148148	90.1153846153846	36.6357142857143	19.3076923076923	124.12	63.48	1550	5	4	80	40	Yes	No	No	No	No	Yes	No	No	No	No	7	1.9	5.27430555555556	0	0	7	14	30	60
22085404	non-statin	91.6847838023983	59.3	Female	White	Other	Medicare	25	113	10.3	4	136	70	1.4	26	18	25	33.3	1.4	95.5142857142857	84.5757575757576	36.6483333333333	24.7428571428571	151.647058823529	67.0588235294118	925	3	14	27	23	No	No	No	No	Yes	No	No	No	No	No	10	4.06	5.70416666666667	0	0	7	14	30	60
22085438	non-statin	81.7844818564738	77.1	Male	White	Married	Medicare	4.3	133	7.1	4.3	139	101	1	25	12	28	33.4	1.3	97.8333333333333	85.5416666666667	36.1285714285714	18.125	103.291666666667	52.6666666666667	525	2	10	60	40	No	No	No	No	Yes	Yes	No	No	No	No	8	1.86	3.68333333333333	0	0	7	14	30	60
22086024	statin	79.8125434643332	74.4	Male	White	Other	Medicare	9.6	245	15.7	4.5	135	178	1.1	21	15	23	27.5	1.1	98.4545454545455	70.375	37.07125	21.125	149.357142857143	73.7142857142857	800	2	10	30	32	Yes	No	No	No	Yes	Yes	No	No	No	No	7	8.82	8.80694444444444	0	0	7	14	30	60
22091016	non-statin	90.1211641109791	83.9	Male	White	Married	Medicare	16.8	179	9.5	5.6	135	108	2	26	21	17	25.2	1.1	94.56	94.56	36.6116666666667	20.36	114.08	62.88	710	3	14	65	49	Yes	No	Yes	No	No	No	No	Yes	No	No	8	6.34	6.31597222222222	0	1	6	6	6	6
22091067	non-statin	20.4928581597954	91.4	Male	Other	Other	Other	14.1	238	14.2	3.8	139	159	1	15	14	28	19.7	1.2	96.6666666666667	71.0161290322581	37.69	19.8064516129032	133.8	59.1166666666667	2355	4	8	29	22	No	No	No	No	No	No	Yes	No	No	Yes	0	12.47	12.4979166666667	0	0	7	14	30	60
22097704	statin	78.9890740629196	109	Male	White	Other	Medicare	30.5	769	10.7	4.3	136	160	1.5	40	17	24	26.3	1.5	96.8461538461538	83	36.4266666666667	20.1538461538462	108.04	50.72	1170	3	13	43	30	No	No	No	No	Yes	Yes	No	No	No	Yes	5	1.34	22.4395833333333	0	0	7	14	30	60
22104910	statin	69.1913362312598	84	Female	White	Married	Medicare	10.6	259	11.5	3.3	139	108	0.7	11	18	26	32.1	1.2	96.2	55.68	37.4025	21.25	168.333333333333	74.375	1000	2	12	39	30	Yes	No	No	No	No	Yes	No	No	No	No	6	7.83	18.8763888888889	0	0	7	14	30	60
22114562	non-statin	72.1722811329353	61.9	Female	White	Married	Medicare	9.3	290	9.3	4.2	136	134	1	52	12	38	29.1	1.1	98.875	111.375	36.9166666666667	16.125	111.791666666667	75.9166666666667	496	2	13	46	35	No	No	No	No	No	No	No	No	No	Yes	9	5.71	5.74236111111111	0	0	7	11	11	11
22117624	statin	84.5547539561289	71.5	Male	White	Married	Medicare	12.4	250	11.9	3.8	138	152	1.2	47	15	26	26.7	1.1	97	80.7222222222222	37.3485714285714	22.7058823529412	106.105263157895	52.25	546	10	3	117	51	Yes	No	Yes	Yes	No	No	No	Yes	No	No	10	5.25	21.9881944444444	0	0	7	14	30	60
22120134	non-statin	83.9915299688669	105.5	Female	White	Married	Medicare	7.3	254	9.1	3.6	142	102	1	22	12	25	37.7	1.2	97.16	68.92	36.6566666666667	18.92	130.44	58.44	400	2	14	39	36	No	No	No	No	Yes	No	No	No	No	No	5	1.35	6.26666666666667	0	0	7	14	30	60
22123138	statin	67.5817489956431	86.1	Male	White	Other	Medicare	7.9	281	9.9	3.2	143	146	0.3	9	9	31	31.8	1.2	97.9333333333333	75.9666666666667	37.49	16.05	148.867647058824	70.2205882352941	2480	3	9	34	29	No	No	No	No	Yes	Yes	No	Yes	No	No	7	1.89	8.07291666666667	0	0	7	14	30	60
22123600	statin	74.2581298457218	79.1	Male	White	Other	Medicare	9.5	380	12.3	3.6	135	129	0.8	8	15	27	29.6	1.4	95.56	87.68	36.8271428571429	15.92	127.92	55.52	795	2	14	46	29	Yes	No	No	No	No	No	Yes	Yes	Yes	No	6	2.92	8.35763888888889	0	0	7	14	30	60
22123919	non-statin	83.6945927479437	55.5	Male	White	Married	Medicare	28.1	345	7.4	4.5	146	80	0.9	52	12	25	34	1.3	99.5	96.8	36.5385714285714	27.3571428571429	102.615384615385	56.0769230769231	1100	6	4	79	54	No	No	Yes	No	No	No	No	No	No	Yes	10	3.62	3.5	0	1	4	4	4	4
22127276	statin	64.1689252909334	78.4	Male	White	Married	Medicare	8	113	10.4	4.7	134	117	0.5	12	8	30	26.3	1.8	97.5555555555556	80.8148148148148	37.1794117647059	20.6538461538462	119.074074074074	47.8518518518519	1835	3	14	38	40	Yes	No	Yes	Yes	Yes	Yes	No	Yes	No	No	3	1.32	9.91388888888889	0	0	7	14	30	60
22129051	non-statin	73.6759134278704	69.6	Female	White	Married	Medicare	9.5	322	11.8	7	135	146	10.9	155	26	10	74.7	1.5	97.8076923076923	78.5384615384615	36.9416666666667	17.64	112.619047619048	56.1428571428571	50	4	14	54	33	No	No	No	No	No	Yes	No	No	No	No	13	1.11	4.01319444444444	0	0	7	14	30	60
22132197	non-statin	78.2870091002069	89	Male	White	Married	Medicare	10.6	265	8.8	3.4	139	117	2.2	56	12	36	27.4	1.1	98.7777777777778	52.4615384615385	36.7957142857143	17.4814814814815	112.88	52.32	870	3	14	48	40	Yes	No	No	Yes	No	Yes	No	No	No	No	5	6.08	6.0125	0	1	6	6	6	6
22138482	statin	82.3290941348476	75	Male	White	Other	Medicare	8.4	100	12.3	3.8	138	166	2.3	14	12	29	40.5	1.5	98	91.875	37.2216666666667	18.625	87.2916666666667	47.7083333333333	2397	4	13	36	31	No	No	Yes	No	No	Yes	No	Yes	No	No	9	1.78	3.71875	0	0	7	14	30	60
22138729	non-statin	94.4620843471209	68.5	Male	White	Married	Medicare	14.7	189	7.4	4.2	148	124	1.7	113	14	18	26.4	1.2	98.9019607843137	66.7169811320755	35.925	14.7547169811321	101.204081632653	43.6122448979592	3660	2	8	59	28	No	No	No	No	No	No	No	No	No	No	6	1.2	4.11597222222222	0	0	7	14	30	60
22141602	statin	52.0140168101636	90.2	Female	White	Other	Other	6.3	248	7.5	4.1	135	121	2.5	111	15	26	35.6	2	97.6153846153846	56.0769230769231	36.8275	15.3461538461538	146.782608695652	57.0869565217391	960	2	11	52	26	Yes	No	No	No	No	Yes	No	No	No	No	7	3.21	19.0847222222222	0	0	7	14	30	60
22141666	non-statin	89.9751384013887	65.2	Female	White	Other	Medicare	3.4	117	7.5	5.8	142	103	1.6	118	10	31	60.1	5.9	96.5	72.8518518518518	35.32	24.3333333333333	93.88	48.56	270	2	3	129	41	No	No	No	No	No	No	No	No	No	No	9	1.86	7.72708333333333	0	0	7	14	30	45
22141743	non-statin	65.7797163706985	70.6	Female	Other	Other	Medicare	5.7	157	8	6.5	134	91	7.5	79	19	24	37.8	1.4	95.4285714285714	82.5555555555556	38.089	21.3492063492063	94.6393442622951	52.5409836065574	397	4	14	45	32	Yes	No	No	No	No	No	No	No	No	No	6	3.17	4.19166666666667	0	0	7	14	30	60
22142067	non-statin	67.2808432491335	85	Male	White	Other	Medicare	9.1	130	8.4	5.7	137	79	5.8	52	18	28	56.6	4.7	96.9565217391304	98.9583333333333	36.7216666666667	24.1739130434783	93.7272727272727	51.3636363636364	450	5	14	68	34	Yes	No	No	No	No	Yes	No	No	No	Yes	7	4.29	9.99027777777778	0	0	7	14	30	60
22144705	statin	82.8294196420151	115	Male	White	Married	Medicare	8.5	232	12.9	7.5	133	117	1.2	25	13	21	28.8	1.1	95.4642857142857	60.1428571428571	36.52875	20.6896551724138	141.826086956522	65.2173913043478	1545	2	11	51	44	Yes	No	No	No	Yes	No	No	No	No	No	7	10.56	15.8111111111111	0	0	7	14	30	60
22148605	statin	62.4067740627371	51.1	Female	Other	Married	Medicare	3.8	125	8.8	4.8	144	105	4.9	68	16	16	29	1.1	99.95	82.2	36.5	16.3636363636364	160.6	73.2	950	2	12	52	30	Yes	No	No	No	No	Yes	Yes	No	No	Yes	9	6.72	6.71736111111111	0	0	7	14	30	60
22148668	statin	85.5177522330704	70.1	Male	White	Married	Medicare	5.7	193	9.3	3.8	139	115	1.3	36	15	21	24.3	1.1	97.425	55.4871794871795	36.4727272727273	14.85	125.8125	53.875	1260	2	14	47	32	Yes	No	No	No	Yes	No	No	Yes	No	No	7	7.4	9.37777777777778	0	0	7	14	30	60
22153863	statin	57.2757988767265	49	Female	White	Other	Medicare	14.8	131	11.7	3.5	147	139	0.8	18	14	28	23.9	1.2	94.4074074074074	101.962962962963	37.3728571428571	17.8518518518519	106.76	75.32	660	2	10	44	35	Yes	No	No	No	No	No	No	No	No	No	2	2.05	15.0583333333333	0	0	7	14	30	60
22154307	non-statin	83.6946212678474	66.5	Male	Other	Other	Medicare	8.1	321	10.5	4.3	136	105	0.8	5	10	26	37.6	1.9	96.5769230769231	125	36.6383333333333	20.3076923076923	127.75	81.75	2750	3	8	77	38	No	No	No	No	No	No	No	No	Yes	No	6	6.45	20.0486111111111	0	0	7	14	30	60
22156366	statin	79.266846516982	77	Male	White	Married	Medicare	18.6	351	10.3	4	135	77	1	20	14	24	32.4	1.4	97.88	93.7692307692308	36.1283333333333	25.6333333333333	97.8620689655172	47.5862068965517	1340	2	14	52	42	Yes	No	No	No	Yes	No	No	No	No	Yes	4	1.79	10.9194444444444	0	0	7	14	30	60
22156640	statin	87.3854274852168	58	Female	White	Other	Medicare	13.6	154	14.5	3.6	142	146	1.1	39	15	28	150	1.3	95.7931034482759	88.5862068965517	36.6185714285714	16.2758620689655	117	60.4166666666667	750	2	14	32	33	Yes	No	No	No	No	No	No	Yes	No	No	14	1.14	9.94930555555556	0	0	7	14	30	60
22158449	statin	83.4154589438114	80.2	Female	White	Other	Medicare	11.6	244	9.5	4.4	131	59	1.1	30	13	22	27	1.2	99.4117647058823	77.3030303030303	36.3170967741936	17.5	119.925	54.5875	1750	2	14	33	37	Yes	No	Yes	No	No	Yes	No	Yes	No	No	10	1.02	10.8131944444444	0	0	7	14	30	60
22161176	statin	53.6366224311552	58.6	Female	White	Other	Medicare	11.2	142	11.1	3.9	141	126	0.7	21	14	26	29.6	0.9	94.4444444444444	93	37.11	17.5925925925926	126.666666666667	73.1666666666667	2505	3	14	35	25	Yes	No	No	No	Yes	No	No	No	Yes	No	3	1.13	4.88263888888889	0	0	7	14	30	60
22161587	statin	75.7064285079786	60.5	Male	Other	Other	Medicare	7.6	113	7.5	4.4	137	101	1.8	62	14	27	79.4	3.5	95.1153846153846	63.1153846153846	36.3472727272727	23.6923076923077	132.925925925926	47.8888888888889	1205	5	3	116	48	Yes	No	Yes	No	No	No	No	No	Yes	Yes	9	30.75	30.7465277777778	0	0	7	14	30	60
22162503	statin	91.0026352391017	66.3	Female	White	Other	Medicare	15.4	117	11	5.2	143	130	1.8	43	15	20	27.4	1.3	96.36	82.1153846153846	36.75	21.3461538461538	103.068965517241	47.3103448275862	1426	2	13	64	32	No	No	Yes	No	No	Yes	No	No	No	No	9	1.68	1.5625	0	1	2	2	2	2
22167318	statin	66.8091971289659	44.8	Male	Other	Married	Medicare	9.5	401	10.5	6.3	140	94	3.2	47	14	13	44.8	1.5	95.3243243243243	77.1351351351351	37.2966666666667	27.1621621621622	127.702702702703	65.3648648648649	2760	2	14	33	34	Yes	No	No	No	No	No	Yes	No	No	No	8	3.75	19.0513888888889	0	0	7	14	30	60
22172321	statin	83.6129478689624	66.6	Male	White	Married	Medicare	5.5	176	8.9	3.5	146	104	1.5	19	15	19	42.2	1.7	94.5	93.9772727272727	37.4681818181818	24.2333333333333	94.2954545454545	50.1590909090909	1085	5	10	79	50	Yes	No	Yes	Yes	No	No	No	Yes	No	Yes	6	5.95	5.89652777777778	0	1	6	6	6	6
22172706	statin	83.9398810316934	82.8	Male	Other	Other	Medicare	0.8	16	7.1	4.1	143	96	0.7	29	13	30	23.2	1.3	97.1851851851852	75.7857142857143	36.4790909090909	18.9285714285714	109.461538461538	50.3076923076923	1255	2	14	63	33	No	No	No	No	No	No	No	Yes	No	No	6	3.84	7.38263888888889	0	0	7	14	30	60
22173847	non-statin	91.5873229256219	67.9	Male	White	Other	Medicare	9.4	198	9.7	4.5	142	153	0.9	31	12	30	27.6	1.8	96.8	112.56	36.75	25.12	111.2	58.72	1240	2	9	68	41	No	No	No	No	No	Yes	No	No	No	No	7	1.19	10.0576388888889	0	0	7	14	30	60
22180118	non-statin	81.1510225488246	83.6	Male	Other	Married	Medicare	9.1	155	11.2	3.6	143	138	1.1	28	16	22	32.9	1.9	98.12	112.48	36.832	18.3148148148148	112.576923076923	64.9230769230769	128	3	14	57	52	No	No	Yes	Yes	No	No	No	No	No	No	6	1.43	13.4138888888889	0	1	7	13	13	13
22183763	statin	62.1309177659378	94	Male	White	Married	Other	9.4	258	14.9	4.3	141	154	1.2	29	12	24	34.4	1.7	96.7857142857143	79.1071428571429	36.6608695652174	19	121.617647058824	70.5	2005	6	3	79	33	Yes	No	Yes	No	Yes	No	No	Yes	No	No	2	2.09	5.90208333333333	0	0	7	14	30	60
22183776	non-statin	55.2211946691052	111.1	Female	White	Other	Medicare	12.5	276	13.9	3.8	140	152	0.7	9	14	27	22.5	1.3	93.6296296296296	95.5925925925926	37.0157142857143	17.2592592592593	112.6	62.76	947	2	14	57	34	No	No	No	No	No	No	No	No	No	No	1	1.86	7.92430555555556	0	0	7	14	30	60
22187404	non-statin	66.571560773405	111.5	Male	White	Other	Medicare	11.3	562	12.5	4.7	138	156	0.3	19	11	28	30.1	1.1	98.1923076923077	62.2307692307692	36.675	24.3846153846154	84.56	56.44	2305	2	14	29	26	No	No	No	No	No	No	No	No	No	No	4	1.71	6.76666666666667	0	0	7	14	30	46
22188993	non-statin	68.8255675536889	88	Male	Other	Married	Medicare	13.4	326	10.9	5.5	135	63	6.7	43	19	25	56.2	4.6	96.3214285714286	109.166666666667	36.694	28.1166666666667	97.09375	66.71875	263	9	8	89	46	Yes	No	Yes	Yes	No	No	No	No	No	No	8	11.23	11.1972222222222	0	1	7	11	11	11
22193678	non-statin	61.3283097234163	128	Male	White	Married	Other	12.3	302	9.6	4.3	135	117	1.2	20	14	21	23	1.5	98.2592592592593	76.6296296296296	36.8444444444444	25.4444444444444	109.5	61.5357142857143	1165	4	14	29	30	Yes	No	No	No	Yes	Yes	No	No	No	No	3	1.3	17.5979166666667	0	0	7	14	30	60
22196020	statin	67.177218878929	85.6	Male	White	Married	Other	13.4	212	11.3	4.2	138	134	6	78	19	21	24.4	1.2	96.6944444444444	84.7428571428571	36.4685714285714	18.1944444444444	118.944444444444	56.7083333333333	1585	5	14	53	28	Yes	No	Yes	Yes	No	No	No	Yes	No	No	4	1.51	4.99791666666667	0	0	7	14	30	60
22201323	non-statin	73.1139446205834	124	Male	White	Other	Medicare	7.9	171	13.5	4.5	135	92	1.1	16	13	25	34.1	3	94.5333333333333	69.9666666666667	36.578	22.4838709677419	125.769230769231	76.2692307692308	5160	2	13	22	31	Yes	No	No	No	No	No	No	No	No	No	4	2.29	6.9375	0	0	7	14	30	60
22201805	non-statin	68.3613947130335	82	Male	White	Married	Other	15.3	329	8.9	4.4	142	147	0.8	13	15	23	27.2	1.2	97.1153846153846	88.6538461538462	37.165	16.9230769230769	126.826086956522	58.0869565217391	712	3	6	63	36	No	No	No	No	Yes	No	No	No	No	No	3	2.92	6.58333333333333	0	0	7	14	30	60
22204375	statin	63.1278604322614	75	Male	White	Other	Other	7.7	113	13.7	3.8	134	152	0.9	17	15	23	29.5	1.2	97.5	77.8076923076923	37.1566666666667	21.4821428571429	126.538461538462	73.8846153846154	1795	2	14	44	39	Yes	No	Yes	Yes	Yes	Yes	Yes	Yes	No	Yes	4	31.92	39.0604166666667	0	0	7	14	30	60
22205117	statin	57.8885585143244	94	Male	Other	Other	Medicare	14.8	204	17	4.1	137	163	1	13	16	23	24.3	1.1	96.7692307692308	79.44	37.4604761904762	15.6111111111111	102.395061728395	58.5	1900	6	3	64	38	Yes	No	Yes	Yes	No	No	No	Yes	No	No	2	1.36	7.03055555555556	0	0	7	14	30	60
22208402	statin	73.7446603895499	72.9	Male	White	Married	Medicare	9.1	226	7.7	4.5	140	89	5.1	76	21	17	30.2	1.4	97.4883720930233	90.0930232558139	36.9242857142857	25.6279069767442	128.421052631579	46.3684210526316	950	5	14	63	33	No	No	No	No	No	Yes	No	Yes	No	No	7	1.32	24.6861111111111	0	0	7	14	30	60
22210257	non-statin	54.4156643631711	93.9	Male	White	Married	Other	5.1	160	8.9	3.3	141	111	2	34	10	28	29	1.3	99.6296296296296	83.8148148148148	37.0814285714286	18.8333333333333	103.9	66.95	852	3	14	50	33	Yes	No	Yes	Yes	No	No	No	No	No	No	6	3.03	10.3888888888889	0	0	7	14	30	60
22211207	statin	77.2842312615867	100.7	Male	White	Married	Medicare	12.6	209	11.6	3.7	139	165	1.6	19	12	20	26.1	1.2	98.7837837837838	88.7837837837838	37.57	18.5945945945946	146.72972972973	70.554054054054	1880	3	13	54	40	No	No	No	Yes	No	Yes	No	No	No	No	7	7.92	10.5930555555556	0	1	7	11	11	11
22214076	non-statin	53.4856559334481	81.8	Female	White	Other	Medicare	8.5	187	12.1	3.8	141	80	0.5	8	14	26	33.5	1.2	99.3103448275862	98.448275862069	37.1257142857143	14.0833333333333	125.666666666667	76.1481481481482	2260	2	10	32	35	No	No	No	Yes	No	No	No	No	No	Yes	2	1.24	5.14722222222222	0	0	7	14	30	60
22215124	statin	91.7117731379317	84	Male	White	Other	Medicare	21.1	200	13	3.7	144	107	1.4	29	19	19	32.9	1.7	95.2727272727273	104.818181818182	36.9233333333333	27.5151515151515	104.65625	50.28125	2950	5	14	48	35	Yes	No	Yes	No	Yes	No	No	No	No	No	7	3.1	6.67083333333333	0	0	7	14	30	60
22216032	statin	81.8976734755465	69.5	Male	White	Married	Medicare	13.5	213	10.3	2.9	139	90	0.5	19	11	21	31.2	1.3	96.5217391304348	76.4166666666667	36.67375	20.7083333333333	99.1304347826087	48.304347826087	1050	4	14	72	40	Yes	No	Yes	No	No	Yes	No	Yes	No	No	6	9.04	17.5590277777778	0	0	7	14	30	36
22219888	non-statin	83.582452486601	67.5	Female	Other	Married	Medicare	2.7	289	11.2	3.6	139	142	0.5	4	14	30	36.5	2.3	98.3333333333333	74.28	36.5366666666667	19.4	118.666666666667	66.9583333333333	1080	2	12	47	30	No	No	No	No	Yes	Yes	No	No	No	No	8	1.99	11.9131944444444	0	0	7	14	30	34
22220321	non-statin	79.4992979540506	57	Female	White	Other	Medicare	16.2	306	8.6	4.3	138	58	0.4	8	14	24	40	2.4	95.1944444444444	104.369863013699	36.8336363636364	21.5616438356164	89.7341772151899	52.7848101265823	1125	2	14	61	39	No	No	Yes	Yes	Yes	No	No	No	No	No	3	3.99	10.3097222222222	0	0	7	14	30	60
22220379	non-statin	82.3086385951719	68	Male	White	Married	Medicare	16.1	37	8.4	3.4	139	139	1	32	7	18	37.1	1.6	96.2	89.32	36.205	21.28	102.48	52.28	1820	2	14	55	33	No	No	No	No	Yes	No	No	No	No	No	7	1.03	6.10555555555556	0	1	6	6	6	6
22231329	non-statin	69.5160676574253	80	Male	White	Married	Medicare	9	134	8.8	3.9	136	121	0.7	12	9	31	21.3	1.6	99.5769230769231	81.76	36.63	14.1481481481481	102	60.04	2167	2	8	30	31	Yes	No	Yes	No	Yes	No	No	No	No	No	3	2.2	6.18611111111111	0	0	7	14	30	60
22235712	non-statin	86.9796986199105	40	Female	Other	Married	Medicare	6.3	179	10.5	3.6	141	83	0.3	17	9	32	31.3	1.1	91.96	84.72	36.8875	20.62	105.541666666667	56.2083333333333	730	2	14	51	42	Yes	No	Yes	No	Yes	No	No	No	No	Yes	12	13.85	19.8118055555556	0	0	7	14	30	42
22236885	statin	91.6288467646109	77	Male	White	Married	Medicare	7.9	291	10.4	4.1	139	149	1.4	20	13	28	27.8	1.1	95.8666666666667	72	37.28375	18.804347826087	135.088888888889	49.1111111111111	1512	3	14	35	35	Yes	No	No	Yes	No	Yes	No	No	No	No	10	4.65	16.9159722222222	0	0	7	14	30	60
22236951	non-statin	32.6209353433249	88	Male	Other	Other	Other	20.8	149	8.1	4.2	139	83	0.8	23	14	22	34	1.4	92.52	115.96	37.1728571428571	20.44	109.791666666667	65.4583333333333	405	3	14	50	31	No	No	No	No	No	No	No	No	No	No	7	1.06	29.6423611111111	0	1	7	14	30	30
22241075	statin	78.5190622473137	77.3	Male	White	Married	Medicare	5.8	192	11.6	3.6	139	164	1.6	31	11	22	26.3	1.3	98.1111111111111	74.5185185185185	35.9755555555556	14.5740740740741	146.518518518519	71.9259259259259	1348	2	14	25	31	Yes	No	Yes	No	No	No	No	No	No	No	8	2.16	6.87569444444444	0	0	7	14	30	60
22242166	non-statin	53.2075526485028	91	Male	Other	Married	Other	10.5	253	13.5	4.4	132	158	1.1	28	13	22	24.5	1.8	96.08	75.2	36.9185714285714	19.4	139.52	77.36	3850	4	14	19	21	Yes	No	No	No	Yes	Yes	No	No	No	No	3	18.04	21.8805555555556	0	0	7	14	30	60
22242592	non-statin	61.0449866116164	83	Male	White	Married	Other	5.9	146	15.7	4	141	143	0.9	26	13	20	28.4	1.2	98.6206896551724	99.9655172413793	37.4525	14.6774193548387	99.5862068965517	57.3103448275862	2890	11	6	69	39	Yes	No	Yes	No	Yes	No	Yes	No	No	No	8	2.99	9.58333333333333	0	0	7	14	30	60
22248043	statin	69.1388862270312	67	Male	White	Married	Medicare	6.6	223	15.5	4.1	141	89	0.8	18	12	24	28.8	1	97.5238095238095	71	36	17.7954545454545	109.239130434783	58.7608695652174	2085	2	14	42	31	Yes	No	No	Yes	Yes	No	No	Yes	No	No	3	1.13	6.76180555555556	0	0	7	14	30	60
22249054	statin	81.1434618082745	110	Female	Other	Other	Medicare	9.2	239	8	5.1	145	134	1.9	85	13	32	33.7	1.6	95.44	72.6923076923077	35.8433333333333	18	105.416666666667	55.5833333333333	1305	2	11	94	47	Yes	No	Yes	No	No	Yes	No	No	No	Yes	10	34	33.9638888888889	0	0	7	14	30	60
22249251	statin	74.2921448884119	69.1	Male	Other	Married	Medicare	12.1	289	10.2	4.8	141	134	0.6	21	15	25	24.5	1.1	94.36	97.12	37.2455555555556	28.52	118.88	65.92	3625	2	14	38	31	No	No	No	No	Yes	No	No	No	No	No	10	11.01	21.7111111111111	0	0	7	14	28	28
22249739	statin	78.2519880274205	90	Male	White	Married	Medicare	2.2	115	8.8	4	140	163	3	54	14	33	94.2	1.9	97.2758620689655	71.551724137931	36.9671428571429	15.2758620689655	113.035714285714	57.3214285714286	3500	5	10	68	25	Yes	No	No	No	No	Yes	No	Yes	No	No	10	1.96	54.1590277777778	0	1	7	14	30	54
22250012	non-statin	91.4900784198483	61.5	Female	White	Other	Medicare	8.5	257	13.2	3.6	149	113	1.1	35	16	21	23.8	1.3	96.2307692307692	96.8076923076923	36.0871428571429	30.2692307692308	111.92	54.12	935	2	14	56	39	No	No	No	No	No	No	No	Yes	No	No	9	2.58	2.48888888888889	0	1	3	3	3	3
22250604	statin	78.0814414370016	93.3	Female	White	Married	Medicare	6.5	136	10.6	3.5	142	116	1.1	19	12	26	63.8	1.1	97.962962962963	71.4615384615385	36.6269230769231	15.7777777777778	111.222222222222	65.6666666666667	1652	2	3	73	43	Yes	No	Yes	Yes	Yes	No	No	No	No	Yes	4	3.32	8.89652777777778	0	0	7	14	30	60
22251236	statin	76.4214994594147	48.3	Female	Other	Married	Medicare	4.6	321	10.1	3.7	136	159	1	19	11	26	39.6	1	97.6538461538462	108.192307692308	37.2471428571429	17.6346153846154	138.151515151515	64.6212121212121	1285	2	12	61	43	No	No	No	Yes	Yes	Yes	Yes	No	No	No	11	7.45	16.1131944444444	0	1	7	14	17	17
22251614	statin	81.213815619355	70.9	Female	White	Other	Medicare	21.6	362	12.2	2.9	134	121	0.8	25	17	26	35.6	1.2	98.5357142857143	74.6896551724138	36.8342857142857	16.96875	108.321428571429	53.2857142857143	595	3	14	42	47	Yes	No	No	Yes	Yes	No	No	No	Yes	No	5	1.63	7.48680555555556	0	0	7	14	30	60
22251975	statin	77.4160882830197	80.6	Male	Other	Married	Medicare	12.9	264	8	4	140	95	2.3	25	16	19	40.8	2.2	94.2	109.615384615385	37.4575	20.72	122.434782608696	56.3913043478261	975	3	12	72	43	Yes	No	Yes	Yes	No	No	No	No	No	No	6	17.63	17.7145833333333	0	0	7	14	30	60
22260323	non-statin	91.74183311643	54.6	Female	White	Other	Medicare	9.4	248	8.5	4.5	142	115	2.4	42	22	12	25.6	1.2	99.75	69.2758620689655	36.4585714285714	23.7741935483871	108.178571428571	51.0714285714286	1040	3	7	63	50	No	No	Yes	Yes	No	No	No	No	No	No	8	2.43	2.32222222222222	0	1	3	3	3	3
22275848	statin	78.0124385567195	74.4	Male	Other	Married	Medicare	6	146	11.1	3.9	142	84	1	13	12	21	26.1	1.1	97.7222222222222	67.6944444444444	36.42	21.8055555555556	102.763157894737	53.7631578947368	2155	2	10	64	34	Yes	No	Yes	No	No	No	No	Yes	Yes	No	9	2.27	7.63958333333333	0	0	7	14	30	60
22280925	statin	96.4361199028468	49.4	Male	White	Married	Medicare	23.8	195	8.5	4	144	83	2.7	49	18	17	150	1.7	96.3333333333333	92.2352941176471	38.0875	28.375	89.71875	39.71875	813	3	14	60	40	Yes	No	No	No	No	No	No	No	No	Yes	8	3.33	7.09791666666667	0	0	7	14	30	60
22283090	statin	53.5291668872206	52.1	Female	Other	Other	Other	2.4	259	8.4	4.4	142	145	4.5	78	13	23	22.8	1.2	98.8571428571429	81.25	37.6675	25.75	107.866666666667	61.3666666666667	296	3	3	127	55	No	No	Yes	Yes	No	Yes	No	No	No	No	6	6.11	9.15069444444444	0	0	7	14	30	60
22285237	non-statin	85.2020654190312	53.3	Female	Other	Other	Medicare	17.1	251	13.5	2.8	135	144	0.7	11	15	24	30.8	1.3	95.36	107.92	36.5466666666667	19.88	140.307692307692	83.4230769230769	1880	2	14	34	37	No	No	No	No	Yes	No	No	No	No	Yes	12	5.02	14.8013888888889	0	0	7	14	30	60
22287890	non-statin	77.3802900998972	52.7	Male	Other	Married	Medicare	6.3	241	10	3.6	141	157	0.8	29	18	18	30.7	1.2	96.2692307692308	77.5	36.5085714285714	20.5	125.84	65.56	903	3	11	51	33	Yes	No	No	No	Yes	Yes	No	Yes	No	No	5	1.1	2.78958333333333	0	0	7	14	30	60
22288087	non-statin	22.7695145349598	80	Male	Other	Other	Other	7.7	228	13.4	3.3	145	122	0.6	1	11	26	30.6	1.1	96.1538461538462	114.576923076923	37.2871428571429	29.6923076923077	114.08	49.08	6950	2	14	43	37	No	No	No	No	No	No	No	No	No	No	0	1.52	1.59861111111111	0	0	7	14	30	60
22290770	statin	85.0720194495096	59	Female	White	Other	Medicare	7.9	170	12.5	4.1	144	83	1.3	21	14	30	38.2	1	99.2307692307692	77.1153846153846	36.5733333333333	15.1538461538462	112.107142857143	52.8571428571429	1330	4	14	25	39	Yes	No	Yes	Yes	No	No	No	Yes	No	No	7	1.22	8.03680555555556	0	0	7	14	30	60
22296016	statin	77.0370901727865	123.2	Male	White	Married	Medicare	7.8	111	9.3	4.5	137	104	1	15	13	26	34.5	1.4	97.1111111111111	69.8148148148148	36.8328571428571	16.962962962963	135.769230769231	50.8076923076923	1935	2	13	38	28	No	No	Yes	No	Yes	No	No	No	No	No	7	3.84	5.74930555555556	0	0	7	14	30	60
22297953	statin	74.3478534627574	80	Female	Other	Married	Medicare	6.5	158	11.9	3.8	141	112	0.7	16	11	28	31	1	98.0689655172414	48.1724137931034	36.822	15.8833333333333	139.59375	60.828125	4045	2	8	27	32	Yes	No	Yes	No	Yes	No	No	No	No	No	6	4.33	15.5986111111111	0	0	7	14	30	60
22301389	statin	88.7174067695756	78.7	Male	White	Other	Medicare	5.4	130	13	6.7	135	109	1.1	19	18	21	30	1.1	98.125	74.6666666666667	36.5242857142857	16.1666666666667	127.041666666667	66.5833333333333	4100	2	14	25	23	No	No	No	No	No	No	No	No	No	No	5	1.96	8.54236111111111	0	0	7	14	30	60
22302167	non-statin	81.5172616907268	70	Female	White	Married	Medicare	10.8	348	10.5	4.1	139	129	1.3	39	8	29	86.3	1.6	98.5714285714286	71.3181818181818	36.2928571428571	20.2727272727273	104.793103448276	55.8275862068966	1150	2	14	55	28	No	No	No	No	No	No	No	Yes	No	No	7	1.48	47.8472222222222	0	1	7	14	30	48
22306767	statin	61.6368627588771	106.5	Male	Other	Married	Other	11.1	277	15	4.1	139	78	0.9	19	14	27	37.8	1.2	97.2	76.4444444444444	36.5225	16.4054054054054	116.720588235294	63.9852941176471	2365	7	4	53	34	Yes	No	Yes	No	Yes	No	No	Yes	No	No	3	2.13	5.05763888888889	0	0	7	14	30	60
22307945	non-statin	78.3397386755448	73.8	Female	White	Married	Other	9.6	99	12	3.5	140	81	0.7	9	19	17	61.7	1.3	95.35	93.85	36.8233333333333	20.05	144.8125	85.6875	1615	2	10	39	31	No	No	No	No	Yes	No	No	No	No	Yes	4	7.06	8.98125	0	0	7	14	30	60
22308049	statin	74.8803675979822	130	Male	White	Married	Medicare	8.5	113	8	4.2	139	158	1.2	26	14	21	27.8	1.4	99.7777777777778	72.0740740740741	36.7785714285714	20.8620689655172	119.24	53	5340	3	13	21	35	No	No	No	Yes	No	Yes	No	No	No	No	10	2.22	5.15	0	0	7	14	30	60
22309273	statin	83.4263611523319	81.1	Male	White	Married	Medicare	26.3	314	9.6	3.4	137	160	0.4	13	10	31	33.3	1.4	95.92	117.04	37.16	21.96	111.761904761905	60.6666666666667	4245	2	14	38	32	No	No	No	No	No	Yes	No	No	No	No	14	2.64	1.69375	1	1	2	2	2	2
22321484	non-statin	83.1551653880623	85	Male	White	Married	Other	9.1	102	11.6	3.9	147	131	1.9	48	9	37	76.2	2.5	96.7407407407407	75.5769230769231	36.3166666666667	17.5357142857143	117.4	47.9666666666667	4985	5	3	107	52	No	No	No	Yes	No	No	No	No	No	Yes	7	3.25	3.12222222222222	0	1	3	3	3	3
22327920	non-statin	66.8386277682559	87.5	Female	White	Married	Medicare	5.7	326	11.6	3.9	139	101	0.4	13	10	31	27.7	1.1	94.6363636363636	96.6666666666667	36.72	15.6969696969697	121.151515151515	64.2424242424242	1975	3	14	34	22	No	No	No	No	No	No	No	No	No	No	4	4.96	8.27777777777778	0	0	7	14	30	60
22328309	statin	69.2732628108365	82.6	Male	White	Married	Medicare	11.8	147	13.9	3.9	141	66	2.1	39	28	15	48.6	3.6	94.2727272727273	118.857142857143	36.8044444444444	28.9318181818182	97.7391304347826	58	50	2	13	100	46	Yes	No	Yes	No	No	No	No	Yes	No	Yes	7	3.98	39.88125	0	0	7	14	30	46
22329667	non-statin	50.2027417590407	38.6	Female	White	Other	Medicare	4.2	16	10.3	4	126	86	1	24	12	18	33.6	1.3	94.56	106.4	36.1583333333333	21.32	78.5833333333333	56.2083333333333	4075	5	14	41	25	No	No	No	No	No	No	No	No	No	No	3	7.98	7.95277777777778	0	1	7	8	8	8
22332481	statin	84.2733480663353	95.8	Male	White	Married	Medicare	18	190	9.4	4.3	129	148	3.1	113	19	21	38.4	2.5	97.88	98.4	36.5769230769231	17.84	88.7115384615385	53.5576923076923	5510	4	14	55	27	Yes	No	No	No	No	Yes	No	No	No	Yes	10	14.34	22.6618055555556	0	1	7	14	23	23
22334056	non-statin	66.7298053223768	123.7	Female	White	Other	Other	17.9	79	13.2	5.2	137	101	1.8	59	18	16	77.2	3	97.6666666666667	122.363636363636	37.6383333333333	19.9255319148936	98.5333333333333	58.1111111111111	638	7	3	145	56	No	No	Yes	Yes	No	Yes	No	No	Yes	No	5	1.14	1.12013888888889	0	1	1	1	1	1
22335321	non-statin	59.2773921886798	81.6	Male	White	Married	Other	9.9	209	10.7	4.3	139	101	1.3	22	14	23	26.2	1.1	96.4848484848485	89.6666666666667	37.0266666666667	20.5151515151515	123.225806451613	59.6129032258064	3685	2	14	32	24	No	No	No	No	No	Yes	No	No	No	No	5	1.38	6.43611111111111	0	0	7	14	30	60
22338457	non-statin	93.4791383368957	66	Female	White	Other	Medicare	18.5	888	9.1	4.7	134	98	0.4	14	13	26	37.3	2	93.56	97.16	36.9857142857143	18.28	113.84	59.68	535	2	12	55	42	No	No	No	No	Yes	No	No	No	No	No	6	1.07	4.79791666666667	0	0	7	14	30	44
22341432	non-statin	72.075998926739	57.8	Male	Other	Married	Medicare	13.7	326	11.8	4.5	142	160	0.7	9	14	24	27.8	1.2	97.44	88.64	36.8171428571429	13.32	109.32	60.08	790	2	14	40	30	No	No	No	No	Yes	Yes	No	No	No	No	10	4.12	18.5722222222222	0	0	7	14	30	60
22342554	non-statin	66.3328605874096	89.5	Male	Other	Other	Medicare	19	251	11.2	3.8	138	128	4.6	22	19	23	68.1	3.1	75.2	98.6571428571429	36.768	24.890625	97.5810810810811	58.0540540540541	0	9	3	141	57	No	No	Yes	Yes	No	Yes	No	No	No	No	8	2.29	2.71111111111111	0	1	3	3	3	3
22343721	non-statin	45.629992732368	93.5	Male	White	Married	Medicare	13.8	636	7.2	2.9	137	108	0.7	9	13	39	34.4	1.5	94.76	88.9259259259259	36.6116666666667	21.7142857142857	105.5	69.5	2700	3	12	35	25	No	No	No	No	No	No	No	No	No	Yes	1	3.21	33.9819444444444	0	0	7	14	30	60
22345332	non-statin	82.4017078630972	61.7	Male	White	Married	Medicare	8.5	275	13.5	4	141	93	1.1	24	15	28	31.9	1.1	97.304347826087	83.2	36.576	18.25	146.24	63.6	1185	2	13	37	35	No	No	No	No	Yes	No	No	Yes	Yes	No	9	3.51	4.32847222222222	0	0	7	14	30	60
22345358	statin	72.8089148199459	88	Male	White	Married	Medicare	9.4	314	8.3	4.4	145	83	4.3	37	16	33	33.7	3.5	97.92	101.038461538462	36.5785714285714	18.5769230769231	106.481481481481	54.9259259259259	2275	6	14	60	30	Yes	No	No	No	No	Yes	No	No	No	Yes	9	4.3	15.9333333333333	0	0	7	14	24	24
22347050	non-statin	82.9144812054595	59.9	Female	White	Other	Medicare	20.5	355	15.2	4.3	135	168	4.5	58	22	20	31.4	1.1	95.375	105.407407407407	36.4083333333333	21.2222222222222	152.75	80.1739130434783	3909	3	9	44	30	No	No	No	No	Yes	Yes	No	No	No	Yes	5	1.23	5.86597222222222	0	0	7	14	30	60
22350919	statin	73.6972527042953	57.5	Male	Other	Other	Medicare	22.9	193	13.5	5.2	142	141	1.1	19	17	18	35.1	1.3	98.76	93.875	36.62	18.2777777777778	98.2608695652174	56.2173913043478	860	3	9	66	49	Yes	No	Yes	Yes	Yes	No	No	No	No	No	6	16.92	16.9138888888889	0	0	7	14	30	60
22350957	non-statin	65.7193433090633	87.2	Female	Other	Married	Medicare	6.5	300	12.6	4.1	140	151	0.9	25	7	28	27.9	1.3	99.84	89	36.9183333333333	16.8	162.931034482759	108.034482758621	2690	2	11	39	25	No	No	No	No	No	No	No	No	No	No	2	2.33	15.7666666666667	0	0	7	14	30	60
22351089	statin	87.4822031237736	84.3	Female	White	Married	Medicare	16.2	279	6.4	5.9	131	150	1.4	29	14	23	34.9	1.4	99.3666666666667	79.6666666666667	36.9991666666667	16	121	43.8076923076923	731	2	14	50	33	No	No	No	No	Yes	No	No	No	No	No	4	2.46	4.47916666666667	0	0	7	14	30	60
22356021	statin	78.7564486924651	62.6	Male	White	Married	Medicare	10.7	160	7.1	3.6	144	178	1.5	75	14	33	150	1.7	98.975	88.6829268292683	37.3825	24.7439024390244	101.975	56.1	1330	5	9	74	39	No	No	Yes	No	No	No	No	Yes	No	Yes	6	32.81	32.9909722222222	0	0	7	14	30	60
22357997	non-statin	61.1560609130385	54.4	Female	White	Married	Other	9.1	242	12.3	3.9	142	135	0.6	10	13	27	31.3	1.1	99.4827586206897	90.741935483871	37.3957142857143	17.4516129032258	109.466666666667	70.1666666666667	1875	3	14	40	38	No	No	No	Yes	No	No	No	No	No	No	4	7.44	18.5680555555556	0	0	7	14	30	60
22358767	non-statin	71.5734878062581	87.6	Male	White	Other	Other	5.5	121	11.1	5.8	135	120	1.7	55	11	21	35.1	1.5	94.8518518518518	65.9259259259259	36.425	18.962962962963	104.92	52.08	625	2	14	65	33	No	No	No	No	No	Yes	No	No	No	No	13	1.7	1.72083333333333	0	0	5	5	5	5
22362349	statin	91.775229923661	52.5	Female	White	Other	Medicare	8.5	359	7.7	3.8	132	142	0.7	24	11	25	28.7	1	97.1666666666667	98.5833333333333	37.5383333333333	18.7916666666667	112.869565217391	54.3913043478261	1400	3	11	48	33	No	No	No	No	No	No	No	No	No	No	5	2	7.59305555555556	0	0	7	14	30	60
22364469	statin	86.3827390089615	74.7	Male	Other	Married	Medicare	14.9	192	11.7	3.9	140	125	1.2	18	14	25	28.9	1.4	96.76	77.32	36.63	25.12	112.96	69.12	1200	2	13	31	35	Yes	No	No	No	No	No	No	Yes	No	No	6	4.66	14.9090277777778	0	0	7	14	30	60
22364965	non-statin	92.6952496944187	53	Female	White	Other	Medicare	27	593	9.1	3.4	140	135	1.4	30	15	21	34.8	1.5	99.6071428571429	101.535714285714	36.87	25.7142857142857	151.192307692308	73.6923076923077	2110	3	5	76	43	No	No	No	No	Yes	No	No	No	No	Yes	7	1.73	5.60486111111111	0	1	5	5	5	5
22369793	statin	75.7654742152692	95	Female	White	Other	Medicare	16.1	90	7.4	5.2	141	100	1.5	29	9	24	24.9	1.1	98.2083333333333	86.2916666666667	36.8083333333333	17.2	111.16	53.12	661	2	13	54	45	Yes	No	Yes	No	No	Yes	No	Yes	No	No	7	7.2	11.1041666666667	0	0	7	14	30	60
22383013	non-statin	81.9297469592459	61.3	Female	White	Other	Medicare	8.8	155	8.9	4.8	136	98	1.4	35	13	27	32.2	1	99.2941176470588	75.9411764705882	36.9716666666667	17.3333333333333	109.147058823529	57.2058823529412	1769	3	10	53	24	Yes	No	Yes	Yes	No	No	No	No	No	Yes	7	2.4	4.99375	0	0	7	14	30	60
22385682	non-statin	31.4191893472151	111.2	Male	Other	Married	Other	9.2	168	11.5	4.1	143	116	0.9	30	9	26	47.5	1.1	98.8846153846154	67	36.22	26.9444444444444	108.441176470588	57.0294117647059	4125	3	3	95	45	No	No	No	No	No	No	Yes	No	No	No	1	8.68	12.5180555555556	0	0	7	14	30	60
22385757	statin	42.1414140791889	90.4	Male	White	Other	Other	11.4	61	9	3.7	134	90	1.5	30	16	18	24.8	1.2	95.3157894736842	89	37.3033333333333	23.04	116.4	63.8	850	2	14	44	30	No	No	No	No	Yes	No	No	No	No	Yes	4	2.19	6.8625	0	1	7	7	7	7
22388855	statin	69.736662495916	88	Male	White	Married	Medicare	10.5	233	9.2	3.8	144	115	0.5	26	11	29	25.1	1.1	99.2962962962963	73.7777777777778	36.4142857142857	16.375	139.796296296296	62.5185185185185	2415	2	6	67	38	Yes	No	Yes	Yes	Yes	No	No	No	No	No	6	6.31	11.3597222222222	0	0	7	14	30	60
22389556	non-statin	71.3890223620382	118	Female	White	Other	Other	7.1	276	6.9	4.5	133	100	2.6	71	21	29	32.1	1.4	98.1111111111111	102.027027027027	36.45125	15.9054054054054	113.972972972973	60.5135135135135	140	7	12	80	44	No	No	Yes	No	Yes	No	No	No	No	No	6	7.59	8.12083333333333	0	1	7	8	8	8
22390150	statin	77.0060405916564	52.5	Male	White	Other	Medicare	6.9	312	9.6	3.7	138	96	0.7	20	11	29	34.4	2.4	97.037037037037	94.7407407407407	36.425	23.7037037037037	121.291666666667	68.6666666666667	2005	2	14	37	38	Yes	No	No	No	Yes	No	No	Yes	No	No	6	2.27	15.0423611111111	0	0	7	14	30	60
22390387	statin	94.3326439121946	51.2	Female	Other	Other	Medicare	8.5	537	9.1	4	130	132	0.6	21	18	18	31.6	1.1	96.9272727272727	89.8620689655172	36.8814285714286	22.2903225806452	94.9112903225806	45.7177419354839	1915	4	13	58	32	Yes	No	Yes	No	Yes	No	No	Yes	No	No	7	3.66	6.44513888888889	0	0	7	14	30	60
22394816	statin	82.0657250687368	77.8	Female	White	Married	Medicare	0.6	149	10.3	5.9	140	92	2.5	48	21	14	27.3	1.2	96.78125	87.8125	37.5225	24.969696969697	111.464285714286	65.8928571428571	635	6	11	99	46	Yes	No	Yes	No	Yes	No	No	Yes	No	Yes	5	4.66	7.80694444444444	0	0	7	14	30	60
22402446	non-statin	72.7440142426118	108.5	Female	White	Married	Medicare	5.9	186	9.8	4.7	142	94	1.1	19	13	23	28.4	1.1	97.2083333333333	69.375	37.088	19.7083333333333	119.217391304348	64.4782608695652	4400	2	14	45	25	Yes	No	No	No	No	No	No	No	No	Yes	5	2.74	4.00625	0	0	7	14	30	60
22402581	non-statin	73.7937849730072	54.8	Female	Other	Other	Other	25.1	308	9	3.1	129	80	0.4	11	15	22	44.3	1.5	98.6875	101.6875	37.43	24.65625	98.1875	61.96875	2425	2	14	66	35	No	No	No	No	No	No	No	No	No	Yes	10	1.79	11.7013888888889	0	0	7	14	30	39
22404782	statin	73.8252329201522	121	Female	White	Married	Medicare	7.8	279	15	4.2	134	152	1	20	20	18	27.2	1.1	95.4545454545455	79.2727272727273	36.695	14.4090909090909	126.285714285714	61.7619047619048	580	2	13	35	33	Yes	No	No	No	Yes	No	No	No	No	No	5	1.52	6.09652777777778	0	0	7	14	30	60
22406523	non-statin	65.103982656248	52	Female	White	Married	Other	7.9	419	7.3	3.9	143	101	1.6	15	12	24	27.3	1.1	96.4782608695652	71.12	36.5014285714286	14	169.521739130435	63.5652173913044	1718	3	13	33	26	No	No	No	No	Yes	Yes	No	No	No	No	9	1.59	3.60416666666667	0	0	7	14	30	60
22408283	statin	89.6413641883707	53.3	Male	Other	Married	Medicare	4.3	154	7.8	5	133	147	1.2	39	15	27	31.3	1.4	96	62.2962962962963	36.5557142857143	18.6428571428571	117.25	33.5714285714286	2290	4	13	41	23	Yes	No	Yes	No	No	Yes	No	Yes	No	No	12	2.35	10.2027777777778	0	0	7	14	30	51
22414754	statin	53.0815355907103	59.1	Male	White	Married	Other	10.5	216	13.7	4.5	139	121	0.7	7	18	24	27	1.1	94.6595744680851	105.317073170732	37.1335294117647	19.5294117647059	98.3510638297872	61.2978723404255	2382	6	7	81	53	No	No	Yes	No	Yes	No	No	No	No	Yes	5	35.04	64.5458333333333	0	0	7	14	30	60
22417665	statin	91.0620517051404	64	Female	Other	Married	Medicare	9.7	189	10.6	4.6	139	142	1.1	33	13	25	84.6	1.3	97.1666666666667	77.1666666666667	36.722	22.6666666666667	117.208333333333	52.6666666666667	510	2	14	58	39	Yes	No	Yes	No	Yes	No	No	Yes	No	Yes	5	1.39	5.13819444444444	0	0	7	14	30	60
22420207	statin	80.8938346965087	95	Male	White	Married	Medicare	8.7	350	8.4	4.1	136	111	1.1	25	14	26	39.9	1.6	94.68	92.32	37.0785714285714	20.48	120.958333333333	55.7916666666667	3145	2	14	37	29	No	No	No	No	Yes	Yes	No	Yes	No	No	6	11.53	10.6013888888889	1	1	7	11	11	11
22424650	statin	51.1046357240162	76.5	Female	Other	Married	Other	5.7	258	9.8	3.5	140	147	0.3	1	15	20	24.7	1	98.92	86	37.0083333333333	18	123.125	58.5833333333333	6775	2	14	28	19	No	No	No	No	No	Yes	No	No	No	No	2	2.57	3.56319444444444	0	0	7	14	30	60
22425022	non-statin	77.7141859217846	48	Female	Other	Other	Medicare	5.6	240	8.9	5.8	141	103	0.4	9	9	39	29.2	1	96.8965517241379	77.6551724137931	37.75375	17.0161290322581	131.4	74.96	1445	3	15	46	35	Yes	No	Yes	No	Yes	No	No	No	No	No	5	12.84	19.8284722222222	0	0	7	14	30	60
22425734	statin	76.8298037100516	82	Male	White	Married	Medicare	15.5	475	10.3	4.4	133	123	5.7	105	20	22	47.1	1.4	94.84	67.0384615384615	36.515	19.3846153846154	107.666666666667	60.3333333333333	877	5	14	49	30	Yes	No	Yes	No	No	Yes	No	Yes	No	No	13	13.49	18.6083333333333	0	0	7	14	30	60
22427044	statin	69.4511791725304	84	Male	White	Married	Medicare	7.1	198	14.1	3.6	143	101	1	20	15	25	34.6	1.3	97.6206896551724	77.7931034482759	36.7466666666667	19.4655172413793	116.642857142857	64.5714285714286	2832	5	10	43	37	Yes	No	Yes	Yes	Yes	No	No	No	No	No	3	3.05	17.8354166666667	0	0	7	14	30	60
22429534	non-statin	52.2680205483244	77.5	Male	White	Other	Other	15.1	194	11.3	4	136	128	0.9	13	13	22	31.6	1.4	99	103.740740740741	37.6971428571429	19.1851851851852	98.8571428571429	56.0714285714286	3330	5	3	101	36	No	No	Yes	No	No	No	No	No	No	Yes	3	3.67	7.89236111111111	0	0	7	14	30	56
22430153	non-statin	84.8542794914057	58	Female	White	Other	Medicare	5.6	103	6.9	3.5	138	123	1.1	15	11	23	27.1	1.4	100	85.6896551724138	37.0242857142857	16.1166666666667	111.777777777778	56.1111111111111	1905	6	4	60	46	No	No	No	Yes	No	No	No	No	No	No	6	2.49	6.57708333333333	0	0	7	14	30	60
22430780	non-statin	76.7960114268226	63.7	Female	White	Other	Medicare	9.6	324	11.3	3	140	130	0.6	20	12	27	24.2	1.4	95.3666666666667	115.433333333333	38.0866666666667	27.0333333333333	117.321428571429	62.2857142857143	1170	2	13	49	40	No	No	No	No	Yes	No	No	Yes	No	No	4	1.1	8.88125	0	0	7	14	30	60
22435240	statin	71.1167937969894	76.1	Male	White	Other	Medicare	11.3	600	7.2	4	135	107	0.3	9	11	22	27.2	1.1	99.8	113.16	37.34625	24.06	111.42	55.76	1805	3	9	71	38	Yes	No	Yes	Yes	No	No	No	Yes	No	No	10	10.72	10.75625	0	0	7	14	30	60
22439240	statin	84.618522559472	54	Female	White	Other	Medicare	6.2	107	6.9	3.2	140	143	0.5	15	8	36	35	2.1	98.4782608695652	91.3478260869565	36.8144444444444	21.4782608695652	144.826086956522	65.6521739130435	1760	4	13	44	37	Yes	No	No	No	Yes	Yes	No	No	No	No	6	1.93	5.80555555555556	0	0	7	14	30	60
22439315	statin	51.1076055966546	91	Male	White	Married	Other	11.1	123	11.2	4	141	112	1	16	12	26	23.9	1.4	97.56	101.52	36.6028571428571	18.4038461538462	109.96	65.32	1723	4	14	28	36	Yes	No	Yes	Yes	Yes	No	No	Yes	No	No	1	1.14	4.30208333333333	0	0	7	14	30	60
22442362	statin	95.0652270731917	45.5	Female	White	Other	Medicare	8.9	278	8.8	4.5	136	138	1.3	39	17	21	29.3	1.2	96.5135135135135	91.5405405405405	36.9866666666667	19.0810810810811	146.90625	64.40625	2015	2	14	30	26	No	No	No	No	No	No	No	No	No	No	7	1.81	5.79166666666667	0	0	7	14	30	60
22445101	non-statin	80.6049518766553	66.1	Female	Other	Other	Medicare	7.3	82	11.2	4.2	146	59	0.9	37	12	30	34.5	1.8	96.695652173913	98.76	35.6	18.32	110	63.2592592592593	1385	2	6	110	47	Yes	No	Yes	No	Yes	Yes	No	No	No	No	7	4.08	3.92013888888889	0	1	4	4	4	4
22445188	statin	84.0850938860019	75.4	Male	White	Married	Medicare	6.5	189	12.8	4	141	111	1.1	18	13	29	27.2	1.1	99.0588235294118	88.4705882352941	36.4757142857143	16.53125	109.467741935484	53.3870967741936	1725	4	14	47	37	Yes	No	Yes	Yes	Yes	No	No	Yes	No	No	5	1.27	14.3923611111111	0	0	7	14	30	60
22447509	statin	83.8558537900899	76.2	Female	White	Married	Medicare	7.7	177	9.7	3.8	141	100	1.3	25	16	23	27.5	1.1	97.3529411764706	64.5588235294118	36.6866666666667	17.5882352941176	143.942857142857	45.2285714285714	808	2	14	38	27	Yes	No	No	No	No	No	No	Yes	No	Yes	7	1.39	4.09375	0	0	7	14	30	60
22449267	statin	58.1842670977963	97.5	Male	White	Married	Other	13.5	124	10.5	4.7	138	111	1	21	13	23	30	1.2	97.76	66.44	36.6	16.0769230769231	125.269230769231	68.9615384615385	1663	3	14	30	24	Yes	No	No	No	Yes	No	No	No	No	Yes	2	2.39	4.35486111111111	0	0	7	14	30	60
22451398	non-statin	63.6414355261565	81.4	Female	Other	Married	Other	0.4	66	7.5	4.4	139	142	1.3	49	14	23	30.5	1.1	99.4516129032258	87.1935483870968	36.1672727272727	17.0322580645161	122.620689655172	73.2758620689655	657	7	14	82	34	No	No	No	No	No	Yes	Yes	No	No	Yes	7	1.54	57.9701388888889	0	1	7	14	30	58
22451428	non-statin	82.9755689378549	79	Male	White	Married	Medicare	4.1	85	10.3	2.5	136	127	0.6	17	15	26	27.4	1.6	98.4848484848485	68.7272727272727	36.38	16.453125	132.090909090909	62.2121212121212	2065	5	12	24	36	No	No	No	No	Yes	No	No	No	No	No	4	4.22	9.33402777777778	0	0	7	14	30	60
22451715	non-statin	79.4688008224684	76.7	Female	Other	Other	Other	22.8	188	10.4	3.9	139	104	1.1	22	18	19	39.4	1.3	95.4615384615385	83.5185185185185	37.315	21.7692307692308	92.4	44.24	2854	2	14	43	30	Yes	No	No	No	Yes	No	No	No	No	No	4	1.49	4.48333333333333	0	0	7	14	30	60
22451836	non-statin	84.976333271274	66	Female	White	Married	Other	25	737	10	4.9	143	121	2.5	69	14	27	51	1.6	95.64	97.56	36.2771428571429	17.3703703703704	99.6944444444444	47.6388888888889	490	6	14	65	46	No	No	Yes	No	No	Yes	No	No	No	Yes	12	7.74	8.77708333333333	0	1	7	9	9	9
22452120	non-statin	72.2912608474503	86.9	Female	Other	Other	Medicare	14.7	179	12.3	2.5	139	150	2	28	18	20	33.5	1.1	97.5833333333333	107.791666666667	36.7983333333333	21.875	136.666666666667	85	655	3	13	60	44	Yes	No	No	No	No	Yes	No	No	No	No	8	2.09	9.99097222222222	0	0	7	14	30	60
22452405	non-statin	63.6679095260433	59	Female	Other	Other	Other	9.1	296	11.2	3.6	134	102	0.7	24	12	22	29.4	1.4	96.8181818181818	89.3333333333333	37.1016666666667	20.9090909090909	104.133333333333	57.0444444444444	990	4	14	56	45	No	No	Yes	Yes	No	No	No	No	No	No	6	1.79	5.6125	0	0	7	14	30	60
22453069	non-statin	29.166326177043	73	Male	White	Other	Other	13.4	108	15.1	3.9	142	115	0.9	9	16	22	29.1	1.2	98.6086956521739	106.739130434783	37.5642857142857	19.7608695652174	147.16	76.64	1980	2	8	45	37	No	No	No	Yes	No	No	No	No	No	No	0	2.09	12.9381944444444	0	0	7	14	30	60
22453109	statin	61.7395450596226	103	Male	White	Married	Other	12.3	149	10.7	3.7	133	111	1.2	42	12	27	28.5	1.8	98.7083333333333	77.125	36.5772727272727	19.875	126	70.7083333333333	1590	5	3	77	39	Yes	No	No	No	Yes	No	No	Yes	No	No	5	1.08	6.21875	0	0	7	14	30	60
22459803	statin	98.5536124755033	54.5	Female	Other	Other	Medicare	11.8	188	10.6	4.8	141	116	1	17	12	23	30.9	1.2	96.2173913043478	85.7083333333333	37.0183333333333	17.5652173913043	138.631578947368	67.2105263157895	1600	2	11	42	29	Yes	No	No	No	Yes	No	Yes	No	No	No	7	2.97	5.80208333333333	0	0	7	9	9	9
22460347	non-statin	88.826136050436	71	Male	White	Married	Medicare	11	385	9.7	4.9	125	146	1.6	59	17	13	30.9	1.3	97.4814814814815	112.607142857143	36.61	16.7857142857143	102.115384615385	50.1923076923077	1585	2	12	63	32	No	No	Yes	No	Yes	Yes	No	No	No	Yes	11	3.92	4.92222222222222	0	0	7	11	11	11
22461878	statin	70.6693336199013	123.6	Male	White	Married	Medicare	6.9	225	11.2	4.3	134	85	1	25	14	26	46.9	1.1	94.8387096774194	77.2903225806452	37.18875	17.984375	120.234375	56.15625	1285	5	3	103	44	Yes	No	Yes	No	Yes	No	No	Yes	No	No	6	8.9	13.1777777777778	0	0	7	14	30	60
22462046	non-statin	38.693972002733	52.7	Female	Other	Other	Other	5.7	30	8.3	3.8	141	69	0.3	15	16	24	26.5	1.4	96.6	129.25	37.066	31.15	141.388888888889	87.5	2883	4	14	36	31	No	No	No	No	No	No	No	No	No	No	7	2.92	7.775	0	1	7	8	8	8
22462657	non-statin	75.8457311256038	66.6	Male	White	Other	Medicare	10.6	234	6.9	4.1	133	92	3.3	26	12	28	31.8	1.4	96.8787878787879	98.75	37.19375	19.6923076923077	110.326086956522	56	2240	8	13	82	30	No	No	No	No	No	No	No	No	No	No	5	3.27	13.9291666666667	0	0	7	14	19	19
22466979	statin	59.5156398588698	83	Male	White	Married	Other	10.8	100	10.7	4	141	86	0.8	16	9	33	28.6	1.2	96.8620689655172	94.6551724137931	36.849	14.4333333333333	107.483333333333	61.75	1847	4	14	23	36	Yes	No	Yes	Yes	No	No	No	Yes	No	No	1	1.43	5.25	0	0	7	14	30	60
22476059	non-statin	68.6326551984712	76.4	Male	White	Married	Other	7.2	190	12.1	3.9	137	143	2.5	56	22	25	46.2	1.4	91.8765432098765	98.2168674698795	37.08	27.3988095238095	93.2135416666667	50.1770833333333	159	3	14	110	56	No	No	Yes	Yes	No	Yes	No	No	No	Yes	8	1.91	1.81875	0	1	2	2	2	2
22477561	non-statin	38.8776715164192	139.4	Male	White	Other	Other	6.1	169	7.8	3.8	137	104	1.6	16	12	22	38.7	2.3	95.1304347826087	93.1304347826087	37.1033333333333	25.1304347826087	115.347826086957	70.0434782608696	2050	2	14	43	37	Yes	No	Yes	Yes	No	No	No	No	No	No	2	3	22.0555555555556	0	0	7	14	30	60
22483245	non-statin	48.3861462628431	119.4	Male	Other	Other	Medicare	7.1	270	11.1	4	140	127	0.5	13	11	30	34.7	1.1	97.9642857142857	113.310344827586	37.4633333333333	18.0689655172414	106.888888888889	51.2962962962963	2198	2	14	33	25	No	No	No	No	No	No	No	No	No	No	2	2.81	6.17708333333333	0	0	7	14	30	60
22485231	non-statin	56.2037328827341	68	Male	Other	Other	Other	9.6	578	6.7	4.4	138	85	0.6	19	10	21	32.3	1.4	97.2448979591837	69.4489795918367	36.7228571428571	17.9591836734694	97.8	61.4	1875	3	14	54	24	No	No	Yes	No	No	No	No	No	No	No	1	2.44	9.58819444444444	0	0	7	14	30	60
22485233	non-statin	26.6795893772713	88.7	Male	Other	Married	Other	8.6	180	14.4	4.3	132	115	0.9	16	14	24	26.4	1	98.2173913043478	82.4583333333333	36.8728571428571	14.9583333333333	130.285714285714	63.3571428571429	1300	2	14	30	24	No	No	No	No	No	No	No	No	No	No	0	1.59	5.33402777777778	0	0	7	14	30	60
22485433	non-statin	81.0620060732945	66.6	Male	White	Married	Medicare	5.1	158	13.6	4.1	139	93	1.1	17	12	30	27.7	1.4	99.2432432432432	79.0810810810811	37.2028	16.9210526315789	117.947368421053	56.8421052631579	1285	2	14	29	42	Yes	No	No	Yes	No	No	No	No	No	No	5	1.14	7.95694444444444	0	0	7	14	30	60
22485679	non-statin	75.0538028363539	95.4	Male	White	Married	Medicare	16.8	156	8.4	5.6	135	59	4.7	95	24	23	36.3	3	96.6538461538462	81.6923076923077	35.4614285714286	24.1428571428571	120.08	48.8	133	3	13	78	43	Yes	No	Yes	No	No	No	No	No	No	Yes	6	2.69	3.15347222222222	0	1	4	4	4	4
22489798	non-statin	60.6005779121179	62.3	Female	White	Other	Other	17.3	201	9.3	4	126	90	2.2	48	10	15	26.2	1.2	94.96	106.96	36.7625	18.76	136.565217391304	79.1304347826087	2095	3	13	51	34	No	No	No	No	No	No	No	No	No	No	9	3.16	18.6291666666667	0	0	7	14	22	22
22495441	non-statin	73.4507855978593	161.1	Male	White	Married	Medicare	26.5	57	12.2	6.4	136	170	2.1	73	28	16	34.8	3	96.1481481481482	66.9230769230769	36.73	14.9230769230769	97.4230769230769	65.5	94	5	14	89	33	No	No	Yes	No	No	Yes	No	Yes	No	No	10	1.51	0.354166666666667	0	1	1	1	1	1
22497715	non-statin	51.9976946791442	90	Male	White	Other	Medicare	7.3	212	12.2	3.6	138	162	0.9	23	19	18	31.4	1.3	93.4	112	36.9214285714286	25.1935483870968	97.5	62.9615384615385	1450	2	13	75	41	No	No	Yes	Yes	No	No	No	No	No	Yes	2	60.99	62.3868055555556	0	1	7	14	30	60
22500882	non-statin	64.7188156528183	80	Female	White	Married	Other	5.2	213	13.7	4	141	99	0.8	13	11	31	32	3.3	98.1694915254237	78.8666666666667	36.4214285714286	16.5438596491228	97.4333333333333	54.6166666666667	2260	4	14	30	28	Yes	No	Yes	No	Yes	No	No	No	No	No	2	3.01	3.12291666666667	0	0	7	14	30	60
22503175	non-statin	62.127737834702	53	Male	Other	Other	Other	6.9	296	9.5	6	136	140	7.3	59	24	19	31.4	2.1	96.6875	75.9714285714286	36.49	21.8787878787879	121.657894736842	54.3421052631579	185	4	7	94	42	Yes	No	Yes	No	No	Yes	No	Yes	No	No	6	3.86	14.9020833333333	0	0	7	14	30	60
22504355	statin	62.6126683739061	95	Male	Other	Married	Other	9.1	208	15.2	3.9	137	92	1.2	20	14	24	31.9	1	98.5909090909091	86	36.795	18.1304347826087	114.78	61.86	1648	3	14	32	33	Yes	No	Yes	No	No	No	No	Yes	No	Yes	2	1.02	4.94097222222222	0	0	7	14	30	60
22508600	non-statin	54.8332660263606	66.8	Female	White	Married	Other	12.5	307	8.3	4	139	149	0.6	23	16	22	28.8	1.1	95.56	104.64	37.1966666666667	19.72	107.08	65.36	3170	2	14	31	20	Yes	No	No	No	Yes	No	No	No	No	No	3	1.13	19.3819444444444	0	0	7	14	30	60
22509482	non-statin	58.9759777991943	1	Male	White	Married	Medicare	32.3	340	10.8	5.8	134	101	3.6	45	22	18	36.8	1.2	96.9230769230769	95.8846153846154	36.75	23.6346153846154	113.478260869565	71.695652173913	87	2	14	69	44	No	No	No	Yes	Yes	No	No	No	No	No	10	2.23	2.50625	0	1	3	3	3	3
22509668	statin	77.2816141991702	68	Female	White	Married	Medicare	7.8	201	12.7	3.5	142	155	0.9	16	14	26	24.5	1.4	97.1379310344828	88.1785714285714	36.56	16.0714285714286	120.448275862069	60.5172413793103	4480	3	10	41	30	Yes	No	Yes	Yes	Yes	No	Yes	Yes	No	No	6	3.24	7.02083333333333	0	0	7	14	30	60
22510365	statin	96.8474111380643	80	Male	Other	Married	Other	4.5	164	8.5	3.5	139	102	1.4	23	13	23	28.4	1.5	98.4615384615385	74.2307692307692	36.7766666666667	18.8076923076923	127.923076923077	65.3461538461538	825	2	14	42	28	Yes	No	No	No	No	Yes	No	No	Yes	Yes	11	2.23	4.80972222222222	0	0	7	14	30	60
22510826	statin	76.3116502970025	58	Male	Other	Other	Medicare	10.6	316	12.6	3.7	145	112	1	38	20	25	57.2	1.4	96.7727272727273	73.3181818181818	37.2045454545455	18.4782608695652	105.72	43.0066666666667	1460	3	3	93	42	Yes	No	Yes	Yes	No	No	No	Yes	No	No	6	2.09	12.7576388888889	0	0	7	14	30	60
22511752	statin	85.5970290474078	66.1	Female	White	Other	Medicare	14.6	95	8.2	4	142	103	1.3	34	13	21	30.4	2	96.6	89.4130434782609	36.5676923076923	19.8478260869565	104.971014492754	43.5507246376812	1835	2	14	59	26	Yes	No	No	No	No	No	No	No	No	No	9	7.83	26.2486111111111	0	0	7	14	30	60
22520468	statin	85.4799614593429	75	Female	White	Other	Medicare	8	179	14.1	3.5	140	115	0.7	14	13	30	28.9	1	97.7073170731707	80.7608695652174	36.6636363636364	15.6428571428571	108.866666666667	52.7111111111111	1705	3	14	28	34	Yes	No	Yes	Yes	Yes	No	No	No	No	No	5	3.08	7.37916666666667	0	0	7	14	30	60
22523148	statin	68.676921815612	91	Female	Other	Other	Medicare	14.2	367	8	3.8	136	176	5.5	28	20	24	28.5	1.2	99.0416666666667	94.8636363636364	37.035	19.7608695652174	118.08	44.2	210	7	14	51	36	Yes	No	No	No	No	Yes	No	Yes	No	No	8	2.35	7.42291666666667	0	0	7	14	30	60
22523807	statin	78.5850944183734	99.1	Male	White	Married	Medicare	11.8	458	9.9	4.3	138	169	0.9	16	9	34	36.6	1.2	97.2777777777778	109.722222222222	37.15	20.7894736842105	94.5	70.6666666666667	800	5	14	40	39	No	No	Yes	No	Yes	No	No	No	No	No	5	3.8	11.7541666666667	0	0	7	14	30	60
22525484	statin	70.1788987392834	144.3	Male	White	Married	Medicare	10.8	192	9.4	3.8	141	155	2.9	41	12	28	25.1	1.2	97.44	80.24	37.6866666666667	22.34	110.107142857143	53.7142857142857	2200	2	10	57	28	No	No	No	No	No	Yes	No	No	No	No	11	2	8.15	0	0	7	14	30	60
22526805	statin	70.65636847168	87.5	Male	White	Married	Medicare	7.8	336	13	3.7	141	96	0.8	14	13	25	23.1	1.2	97.12	84.16	36.6695652173913	18.52	107.62	61.84	1950	2	14	24	38	Yes	No	Yes	No	Yes	Yes	No	Yes	No	No	5	1.09	4.90625	0	0	7	14	30	60
22528444	statin	81.33502536218	57.3	Male	Other	Other	Medicare	7.8	177	10.9	4.7	137	99	1.4	22	13	25	29.2	1.2	99.0645161290323	71.5483870967742	37.1185714285714	13.5161290322581	119.967741935484	48.1612903225806	940	4	6	72	30	No	No	No	No	No	No	No	No	No	No	13	1.84	7.26319444444444	0	0	7	14	30	60
22531802	statin	77.4858394495217	92.6	Male	White	Married	Other	16.7	222	11.5	4.9	140	106	0.9	16	15	27	25	1.1	94.84	92.2	36.8325	21.72	121.208333333333	75.4166666666667	735	2	13	27	31	Yes	No	No	No	Yes	No	No	Yes	No	No	4	1.19	10.15625	0	0	7	14	30	60
22532179	statin	75.4862795686756	89	Male	White	Married	Other	6.1	256	13.8	3.9	141	94	1.1	16	14	24	54.9	1.1	97.6060606060606	76.9393939393939	36.4408333333333	18.2352941176471	111.708333333333	63.0416666666667	2120	2	14	27	38	Yes	No	Yes	No	No	No	No	Yes	No	No	3	1.18	5.02569444444444	0	0	7	14	30	60
22532312	statin	55.7317941103281	134.2	Male	White	Other	Other	7.8	248	8.2	3.8	136	170	1.3	12	12	31	22.4	1.2	97.974358974359	79.0512820512821	36.1357142857143	14.3205128205128	140.4	71.3714285714286	2320	2	13	33	37	Yes	No	No	Yes	No	Yes	No	No	No	No	6	6.71	8.46319444444444	0	0	7	14	30	60
22537968	non-statin	31.0856360683845	62.7	Male	Other	Other	Other	14.8	298	9.6	4.3	143	114	0.7	27	10	34	35.6	1.1	96.3333333333333	95.4583333333333	37.5171428571429	13.4375	125.95652173913	69.3478260869565	875	2	14	41	26	No	No	No	No	Yes	No	No	No	No	No	0	1.26	19.5152777777778	0	0	7	14	30	60
22540009	statin	65.1281722498751	78.4	Male	Other	Married	Medicare	4.8	192	12.9	4.4	139	105	0.9	15	9	31	30.7	1	99.7083333333333	79.6666666666667	36.7157894736842	18.9583333333333	109.875	57	3735	2	3	87	41	Yes	No	Yes	Yes	No	No	No	Yes	No	No	3	1.36	6.75555555555556	0	0	7	14	30	60
22542714	non-statin	90.249956269481	61.6	Male	Other	Married	Other	37.7	45	7.7	4.2	138	98	6.1	86	18	18	38.9	1.5	93.56	88.56	37.15875	21.72	123.217391304348	57.0869565217391	875	3	14	58	32	No	No	No	No	No	Yes	No	No	No	Yes	8	1.91	23.0604166666667	0	0	7	14	30	60
22542819	statin	66.8676820969233	75	Male	White	Other	Medicare	8.7	286	15	4.1	139	91	1.3	21	10	30	46.3	1.1	97.7333333333333	87.96875	36.905	22.1176470588235	108.863636363636	58.6666666666667	2025	2	3	78	47	Yes	No	Yes	Yes	Yes	No	No	Yes	No	No	4	1.86	10.7638888888889	0	0	7	14	30	60
22544373	statin	68.8481534160913	83	Male	White	Married	Other	8.1	220	17	4.5	137	149	1	17	16	24	32.9	1.3	99.1875	72.5405405405405	36.678125	17.9473684210526	105.614035087719	54.3157894736842	2090	5	14	32	36	Yes	No	Yes	No	Yes	No	No	Yes	No	No	2	1.94	12.9361111111111	0	0	7	14	30	60
22544686	statin	49.6025619087254	90	Male	Other	Married	Other	13.9	82	7.8	4	137	117	1	8	13	24	33.3	1.3	96.5909090909091	84.9090909090909	36.2190476190476	15.5217391304348	130.041666666667	71.0416666666667	4014	6	3	64	37	Yes	No	Yes	No	Yes	No	No	Yes	No	No	1	1.23	4.3125	0	0	7	14	30	60
22544758	non-statin	69.5949537110555	57.6	Female	White	Married	Medicare	13.8	191	11	3.9	131	141	0.6	15	21	20	33	1.3	99.8620689655172	72.6551724137931	37.0740740740741	15.9333333333333	105.620689655172	53.5172413793103	2155	2	14	18	33	Yes	No	Yes	Yes	No	No	No	No	No	No	2	2.1	4.28125	0	0	7	14	30	60
22546959	statin	85.2906207847582	65.1	Male	White	Married	Medicare	16.8	163	11	4.3	139	88	1.6	30	14	20	46	1.4	97.9130434782609	91.92	37.288	24.42	98.6363636363636	55.5151515151515	284	6	12	70	54	No	No	Yes	No	Yes	No	No	Yes	No	Yes	12	3.83	10.5020833333333	0	1	7	11	11	11
22547362	non-statin	65.6706569434329	53	Female	Other	Other	Medicare	5.9	143	8.6	2.8	147	91	0.5	3	12	23	28.1	1.1	99.1153846153846	97.4642857142857	37.295	20.3620689655172	95.9705882352941	59.0294117647059	2890	2	13	36	44	Yes	No	No	Yes	No	No	No	No	No	No	8	2.21	6.80833333333333	0	0	7	14	30	60
22555596	non-statin	58.2132243066849	92.3	Female	White	Married	Other	12.3	231	10	3.4	141	92	0.6	12	13	19	40	1.1	96.3666666666667	87.8666666666667	37.5542857142857	18.9032258064516	122.733333333333	58.15	3730	4	14	26	40	No	No	No	Yes	Yes	No	No	No	No	No	2	1.39	10.6923611111111	0	0	7	14	30	60
22557930	non-statin	66.4049636192503	91.8	Female	White	Married	Other	23.6	185	10.4	3.6	142	121	1.3	30	17	26	26.3	1.2	98	98.2698412698413	37.2457142857143	18.4047619047619	101.530303030303	51.7121212121212	1005	2	10	71	44	No	No	Yes	No	No	Yes	Yes	No	No	No	7	2.57	10.8784722222222	0	0	7	14	30	60
22559064	statin	73.0333531527651	86.9	Female	Other	Other	Medicare	11.7	401	12.5	3.1	133	111	0.7	12	13	21	34.3	1.8	92.5454545454545	76.3636363636364	36.925	26.5	119.588235294118	68.0588235294118	750	2	14	44	35	No	No	No	No	Yes	No	No	No	No	No	6	1.7	15.0840277777778	0	0	7	14	30	60
22562812	statin	72.6074511328562	99	Male	Other	Other	Medicare	7.2	148	14.4	4.4	139	160	1.8	31	13	26	27.6	1	98.6	72.24	36.4985714285714	13.58	110.25	53.4423076923077	845	2	14	44	34	Yes	No	Yes	No	No	Yes	No	Yes	No	No	8	1.33	8.86875	0	0	7	14	30	60
22563409	statin	71.1293796685181	114	Male	White	Married	Medicare	4.7	151	12	4.3	142	88	1	20	13	23	48.9	1.1	97.551724137931	71.4666666666667	36.585	18.3484848484848	121.392857142857	56.25	1625	3	14	31	37	Yes	No	Yes	Yes	Yes	No	No	Yes	No	No	4	1.52	5.97083333333333	0	0	7	14	30	60
22563881	non-statin	80.0652520946538	94	Male	White	Married	Medicare	20.4	155	10.2	3.5	137	99	0.7	15	10	25	35.5	2	95.5454545454545	86.5681818181818	37.2711111111111	22.9318181818182	96.4615384615385	59.0769230769231	1200	3	14	26	35	No	No	Yes	No	Yes	No	No	Yes	No	No	7	2.96	10.7472222222222	0	0	7	14	30	60
22574062	non-statin	73.5875499440554	96	Female	White	Married	Other	9.9	309	9.3	4.1	143	118	2.2	68	15	28	25.7	1.2	98.3448275862069	79.1724137931034	36.9466666666667	21.8620689655172	172.259259259259	69.6296296296296	2910	3	13	41	30	No	No	No	No	Yes	No	Yes	No	No	No	3	3.69	18.1729166666667	0	0	7	14	30	60
22575463	statin	77.5825076250814	76.5	Male	Other	Other	Medicare	5.1	145	13.8	4.2	141	144	0.9	18	13	27	33.9	1.2	98.25	84.4642857142857	37.3320833333333	19.5	117.071428571429	59.6071428571429	1848	2	14	23	39	Yes	No	Yes	No	No	Yes	No	Yes	No	No	4	1.08	8.08194444444444	0	0	7	14	30	60
22576072	statin	79.6428975704997	60.1	Male	Other	Married	Other	11	235	11.4	3.5	136	98	0.9	14	15	22	52.1	1.5	95.7647058823529	70.8235294117647	37.3314285714286	16.4117647058824	102.451612903226	48.258064516129	2775	3	14	31	28	Yes	No	No	No	Yes	No	No	No	No	No	4	1.87	4.96597222222222	0	0	7	14	30	60
22577740	non-statin	66.3768488502904	66.7	Male	White	Married	Other	20.5	101	10.4	4.8	137	144	4.2	53	23	24	33.9	1.6	93.25	75.6086956521739	36.844	21.695652173913	92.9545454545455	58.0454545454545	2674	4	14	54	29	Yes	No	Yes	No	No	Yes	No	No	Yes	No	8	3.11	5.93263888888889	0	1	6	6	6	6
22578348	statin	80.3896104044259	109	Male	White	Married	Medicare	7.6	198	9.9	3.5	138	178	0.9	17	12	29	27.1	1.3	99.7179487179487	81.4102564102564	36.7333333333333	14.1710526315789	134.974358974359	64.2564102564103	1105	2	7	42	48	No	No	No	No	No	Yes	No	No	No	No	6	4.97	10.2645833333333	0	0	7	14	30	60
22578730	non-statin	67.8669575392632	60.5	Female	White	Married	Medicare	1.3	126	9.4	3.4	137	96	0.7	10	13	16	38.4	1.5	98.7391304347826	102.37037037037	36.8571428571429	17.5217391304348	115.44	55.4	1850	2	14	52	33	No	No	Yes	No	Yes	No	No	No	No	No	9	2.03	4.14444444444444	0	0	7	14	30	60
22579763	non-statin	61.0094486821219	95	Male	White	Married	Other	34.9	208	12.5	4.2	131	156	2.4	32	17	23	35.1	1.5	93.1	105.258064516129	36.7142857142857	24.8620689655172	92.7892156862745	53.3823529411765	333	20	14	111	41	Yes	No	Yes	Yes	Yes	Yes	No	No	No	Yes	9	8.39	9.32083333333333	0	1	7	10	10	10
22579957	statin	79.5164935546539	92.6	Male	Other	Married	Medicare	13.4	217	10.8	4.1	129	118	1.1	38	21	13	39.7	1.6	97.4838709677419	91.258064516129	36.80375	19.609375	103.027777777778	67.1111111111111	694	4	8	82	49	Yes	No	Yes	Yes	No	Yes	No	Yes	No	No	13	4.91	13.1513888888889	0	0	7	14	30	60
22581763	non-statin	48.9420079320317	111	Male	Other	Other	Other	12.3	127	13.7	3.7	134	145	1	7	13	23	26.7	1	98.2380952380952	75.9090909090909	36.935	18.4090909090909	131	66.2173913043478	3535	2	10	30	27	No	No	No	No	No	No	No	No	No	No	0	2.05	2.78680555555556	0	0	7	14	30	60
22584136	non-statin	81.1511888008499	81.7	Male	White	Married	Medicare	16.1	94	10.8	4.9	141	71	2.6	50	22	18	48.7	1.4	95.4523809523809	86.4523809523809	37.12	20.4761904761905	98.0476190476191	55.7380952380952	579	8	14	74	37	No	No	Yes	Yes	No	Yes	No	Yes	Yes	Yes	15	8.61	7.72083333333333	1	1	7	8	8	8
22584468	non-statin	34.9057160883895	71.7	Female	White	Married	Other	18.8	250	10.9	3.8	138	165	0.6	10	13	24	150	1.5	97.5217391304348	69.3478260869565	37.2314285714286	14.9782608695652	124.434782608696	78.695652173913	1975	4	3	62	45	No	No	No	No	No	Yes	No	No	No	Yes	1	5.74	14.6340277777778	0	0	7	14	30	60
22585455	non-statin	64.0602929777456	96.7	Male	White	Other	Medicare	10.5	167	16.2	4.8	134	104	0.9	37	16	23	25.3	1.3	93.7777777777778	109.105263157895	37.445	18.3684210526316	156.333333333333	95.9444444444444	850	2	11	46	33	No	No	No	No	Yes	Yes	Yes	No	No	No	3	1.03	13.6034722222222	0	1	7	13	13	13
22586748	statin	80.9582888422836	82.1	Male	White	Other	Medicare	8.9	170	9.2	6.3	139	141	6	38	18	32	45	2.4	97.0714285714286	87.9642857142857	37.202	21.948275862069	98.4444444444444	42.5384615384615	1135	5	14	52	46	Yes	No	Yes	Yes	No	Yes	No	Yes	Yes	Yes	11	7.13	35.4576388888889	0	1	7	14	30	36
22587931	non-statin	54.936407307423	104.7	Female	Other	Other	Other	8.1	157	9.1	3.8	142	89	1.1	21	11	36	32	1.3	96.72	69.16	37.1016666666667	20.46	131.521739130435	73.6086956521739	3183	3	14	31	32	Yes	No	No	Yes	No	No	No	No	No	Yes	2	4.67	9.56805555555556	0	0	7	14	30	60
22589225	non-statin	66.5231615841917	51.6	Male	White	Other	Medicare	7.4	140	9	3.8	134	121	1.8	26	3	11	38.2	2.4	99.4090909090909	55.7272727272727	36.7416666666667	14.9090909090909	97.5909090909091	56.5909090909091	3290	5	14	39	21	No	No	Yes	No	No	No	No	No	No	No	10	3.93	7.31041666666667	0	0	7	14	30	60
22591525	non-statin	36.8116536433378	78.6	Female	White	Other	Other	6.4	238	11.4	3.7	139	116	0.6	11	11	25	28.8	1.4	96.8333333333333	98.3684210526316	37.7033333333333	17.4090909090909	121	63.0909090909091	1260	2	14	28	26	No	No	No	No	No	No	No	No	No	Yes	1	1.14	10.2722222222222	0	0	7	14	30	60
22596088	statin	74.1122543409575	81.2	Male	Other	Other	Medicare	17.2	280	10	3.9	145	157	2.5	59	17	27	55.4	2.1	94.9285714285714	78.7407407407407	36.9528571428571	19.5185185185185	131.44	79.56	2690	2	13	39	19	Yes	No	No	No	No	Yes	No	Yes	No	No	8	2.27	5.64791666666667	0	0	7	14	30	60
22600297	non-statin	67.6424412520405	100	Male	Other	Other	Medicare	29.5	145	10.4	5.2	133	164	2.1	74	7	19	26.4	1.1	95.625	78	37.79125	25.4423076923077	111.458333333333	47.5	1191	9	8	98	38	No	No	Yes	Yes	Yes	No	Yes	Yes	Yes	No	4	6.67	6.56180555555556	0	1	7	7	7	7
22604240	statin	82.57031251426	100	Male	White	Married	Medicare	6.7	170	13.1	4.4	140	107	1.2	24	15	22	26.4	1.1	96.3939393939394	71.3939393939394	36.38	18.7361111111111	118.42	48.46	2965	3	14	33	34	Yes	No	Yes	No	Yes	No	No	Yes	No	No	4	4.01	7.33819444444444	0	0	7	12	12	12
22604969	non-statin	61.6403535950898	72	Female	White	Other	Other	31.1	85	10	4.4	133	113	0.4	8	18	11	40.3	1.2	98.9523809523809	101.645161290323	36.7566666666667	22.4193548387097	103.766666666667	57.6666666666667	1005	2	14	61	36	No	No	Yes	No	Yes	No	No	No	No	Yes	9	2.79	23.7715277777778	0	0	7	14	27	27
22606590	non-statin	19.9554072672669	87.9	Female	Other	Other	Other	16.7	140	11.1	3.7	144	99	1.8	17	29	13	53.9	4.9	92.9393939393939	116.09375	36.26	27.8484848484848	145.6875	86.953125	400	7	3	126	59	No	No	Yes	No	No	No	Yes	No	No	Yes	2	2.91	1.04513888888889	1	1	2	2	2	2
22607260	statin	55.7382662271407	81.3	Female	White	Other	Other	3.6	105	8.6	3.4	145	91	0.5	12	17	25	31.5	1	98.7826086956522	78.0869565217391	37.25625	16.84	123.304347826087	71.6521739130435	3200	3	12	21	34	No	No	No	Yes	No	No	No	No	No	No	5	4.07	5.0625	0	0	7	14	30	60
22608016	statin	80.3298612061775	70.7	Male	White	Married	Medicare	8	100	11.8	3.9	135	136	0.9	19	10	22	44.8	1.6	98.5789473684211	75.9473684210526	36.668	15.4473684210526	101.785714285714	61.4523809523809	630	2	14	37	35	No	No	Yes	No	Yes	No	No	No	No	No	6	1.83	2.16458333333333	0	0	7	14	30	60
22609179	non-statin	49.7634797233372	53.8	Female	White	Married	Medicare	4.3	177	8.3	3.4	135	119	8.6	63	10	35	39.6	3.6	97.4	82.6	36.478	18.64	122.666666666667	47.3333333333333	1205	5	13	62	20	No	No	No	No	No	Yes	No	No	No	No	4	1.02	6.85347222222222	0	0	7	14	30	60
22611025	statin	66.0582509526408	106	Male	White	Married	Medicare	5.3	211	14.7	4.6	141	95	0.8	14	13	23	29.3	1	96.5	87.9285714285714	36.8607407407407	24.6785714285714	118.896551724138	69.2068965517241	2025	5	3	71	30	Yes	No	Yes	No	Yes	No	No	Yes	No	No	4	2.14	7.39097222222222	0	0	7	14	30	60
22612674	statin	89.6367752978391	73.4	Male	Other	Other	Medicare	6.6	218	11.7	4.3	136	91	1.2	25	15	29	40.7	1.7	98.5	97.4590163934426	36.8535714285714	14.0573770491803	107.81746031746	47.7857142857143	3040	6	3	90	34	Yes	No	Yes	No	Yes	No	No	Yes	No	Yes	6	3.17	8.97986111111111	0	0	7	14	30	60
22613933	non-statin	91.780180978943	72.3	Male	White	Other	Medicare	12.8	152	12.9	4.1	136	83	1.1	16	14	23	39.1	1.3	95.1470588235294	81.027027027027	36.5071428571429	13.75	130.181818181818	70.2424242424242	1950	2	14	28	26	No	No	No	No	Yes	No	No	Yes	No	No	6	1.94	4.70138888888889	0	0	7	14	30	60
22615619	non-statin	51.7778072863715	97.4	Female	White	Married	Medicare	23.5	418	7.2	3.4	132	101	1.2	14	8	30	46.8	8.9	97.2758620689655	105.068965517241	36.8828571428571	17.1379310344828	91.5357142857143	55.3571428571429	2455	2	14	40	22	No	No	No	No	No	No	No	No	No	No	3	2.62	24.1652777777778	0	1	7	14	24	24
22618038	statin	62.5303743819166	78.4	Male	White	Other	Medicare	8.8	180	7.5	4.4	142	174	1.2	74	15	26	33.3	1.2	93.3333333333333	63.1153846153846	36.9983333333333	15.7307692307692	112.958333333333	53.4583333333333	2615	4	14	38	23	Yes	No	Yes	No	No	Yes	No	Yes	No	Yes	8	1.93	3.84861111111111	0	0	7	14	30	60
22622906	statin	82.1573358668134	80	Female	White	Other	Medicare	6.4	186	9.3	3.8	137	143	0.6	11	13	21	37.3	1.1	99.8518518518518	69.6296296296296	36.7583333333333	16.4137931034483	131.592592592593	49.8888888888889	335	2	13	28	46	No	No	No	No	Yes	Yes	No	No	No	No	6	6.58	6.475	0	0	7	9	9	9
22628036	non-statin	67.0171053256015	130	Male	White	Married	Other	5.1	171	10.2	3.8	141	151	0.8	33	8	32	25.4	1.2	97.2352941176471	87.0882352941177	36.5785714285714	18.4714285714286	115.651162790698	52.1162790697674	1940	2	14	50	24	Yes	No	Yes	No	Yes	No	No	No	No	Yes	3	12.23	12.2534722222222	0	0	7	14	30	60
22629381	statin	82.125369694005	76.3	Female	Other	Other	Medicare	9.8	267	13.3	4.6	136	101	0.8	19	17	22	20	1	98.972972972973	82.4324324324324	35.9638888888889	16.6842105263158	110.162162162162	53.0540540540541	4665	2	14	30	37	Yes	No	Yes	Yes	Yes	No	No	No	No	No	4	1.34	9.84513888888889	0	0	7	14	30	60
22630838	non-statin	49.1737927638844	80.5	Male	White	Married	Other	2.7	90	9.8	4	140	81	0.7	18	8	27	34.1	1.1	96.2941176470588	73.6470588235294	35.4971428571429	13.2608695652174	105.424242424242	62.3939393939394	1950	2	13	58	33	No	No	No	No	No	No	Yes	No	No	No	1	1.77	5.76875	0	0	7	14	30	60
22632815	non-statin	91.5098141932077	44.1	Male	White	Married	Medicare	10.1	163	9.8	4.6	140	126	1.1	18	16	20	32.5	1.3	97.0344827586207	73.4857142857143	36.5275	17.6944444444444	121.323529411765	63.6176470588235	1385	2	11	44	43	No	No	Yes	Yes	No	Yes	No	No	No	No	8	1.45	4.48194444444444	0	0	7	14	30	60
22632826	statin	74.5944043796837	101	Female	White	Other	Medicare	11.8	209	12.5	4.5	137	151	0.9	23	15	28	32	0.9	94.84	90.625	36.775	21.125	120.565217391304	55.4347826086956	1020	2	14	37	36	Yes	No	No	No	No	No	No	Yes	No	No	8	4.63	12.5972222222222	0	0	7	14	30	60
22636115	statin	74.0076851633833	57.5	Female	White	Married	Medicare	9.9	418	10.5	4.1	145	102	0.7	17	15	22	28.6	1.1	96.0384615384615	89.9259259259259	36.28625	25	140.203703703704	71.6851851851852	810	2	14	43	42	Yes	No	No	No	Yes	No	Yes	Yes	No	No	9	4.89	14.8145833333333	0	0	7	14	30	60
22639282	non-statin	48.2918280512951	48.2	Male	White	Other	Medicare	6.4	393	9.1	3.8	141	94	2.4	29	12	29	33.7	1.5	96.75	88.96	35.978	16.92	109.56	72.52	0	2	14	55	32	Yes	No	No	No	No	No	No	Yes	No	No	3	1.03	4.86666666666667	0	0	7	14	30	60
22640472	statin	70.3746811855032	83.3	Male	White	Married	Medicare	16.1	281	9.8	3.7	135	131	0.6	11	15	25	31.1	1.9	94	100.766666666667	37.113	26.8333333333333	96.56	60.08	1850	2	14	40	32	Yes	No	No	No	No	No	No	No	No	No	10	6.76	12.8041666666667	0	0	7	14	23	23
22640598	statin	75.7479373645114	98.6	Male	White	Married	Medicare	5.8	100	9.7	4	144	134	1.1	17	13	24	51.1	1.2	95.9523809523809	58.8571428571429	36.81	15.9047619047619	100.7	60.2	400	2	14	39	33	No	No	No	No	No	No	No	No	Yes	No	4	1.46	3.225	0	0	7	14	30	60
22645344	non-statin	36.4291294843175	123.2	Female	Other	Married	Other	9.2	216	10.7	4.1	139	101	0.8	4	15	25	26.7	1.3	97.8076923076923	98.24	37.40875	22.92	101.8	67.56	6605	2	14	22	28	No	No	No	No	No	No	No	No	No	No	0	1.16	1.80833333333333	0	0	7	14	30	60
22646342	statin	66.4975259173674	99.5	Male	White	Married	Medicare	9.2	154	9.1	5	142	89	1.3	38	12	21	27.5	1.2	97.9487179487179	88.6153846153846	36.594	17.8205128205128	112.102564102564	60.4871794871795	4540	2	14	59	30	No	No	No	No	No	Yes	No	Yes	No	No	10	2.95	4.98333333333333	0	0	7	14	30	60
22647428	statin	100.013185093719	50	Female	White	Other	Medicare	13.7	237	8.4	3.8	142	110	2.4	33	23	22	22	1	96.3636363636364	91.6875	36.9528571428571	23.0588235294118	121.58064516129	55.6129032258064	442	2	14	59	46	No	No	No	Yes	No	No	No	No	No	No	8	1.81	14.5930555555556	0	0	7	14	30	60
22648415	non-statin	35.7098281565525	76.5	Female	Other	Other	Other	8.9	238	7.8	4.3	140	127	0.9	10	10	18	29.1	1.1	97.6	127.96	36.7911111111111	21.12	99.9166666666667	65.6666666666667	1280	2	14	40	33	No	No	No	No	No	No	No	No	No	Yes	6	5.32	34.875	0	0	7	14	30	60
22648572	non-statin	59.8900142462623	72.8	Female	Other	Other	Other	12.5	139	6.8	4.2	136	116	0.7	33	18	17	38.3	1.5	98.2692307692308	100.538461538462	36.8777777777778	25.6538461538462	95.68	60.88	1125	4	14	52	36	No	No	Yes	No	No	No	No	No	No	No	3	4.04	20.0763888888889	0	0	7	14	30	60
22648629	statin	52.4180789722978	88	Male	White	Married	Other	10.6	254	12.9	3.9	140	92	0.4	14	17	22	46.7	1	99.04	88.24	36.55375	18.9038461538462	104.466666666667	57.7333333333333	3385	4	14	31	29	Yes	No	Yes	Yes	Yes	No	No	Yes	No	No	3	1.46	4.83472222222222	0	0	7	14	30	60
22649733	statin	73.3166926159764	49	Male	Other	Married	Other	11.7	289	8.4	4.7	138	77	2.1	45	15	24	39	2.6	98.3703703703704	61.6785714285714	37.0571428571429	23.1111111111111	106.909090909091	62.3636363636364	1150	2	14	59	32	No	No	No	No	No	Yes	No	Yes	No	No	9	3.11	20.1222222222222	0	0	7	14	30	60
22651802	non-statin	74.4178956843834	42.6	Female	White	Other	Medicare	20.9	659	7.2	4.3	139	131	0.5	17	13	32	27.9	1.2	97.6538461538462	88.9259259259259	36.735	23.5	101.851851851852	48.8148148148148	955	2	4	78	53	No	No	Yes	Yes	Yes	Yes	No	No	No	No	7	5.15	4.15694444444444	0	1	5	5	5	5
22652037	statin	92.2038927463009	94	Female	Other	Other	Medicare	17.5	213	9.4	3.5	142	139	0.6	14	16	21	36.1	3.9	99.5846153846154	94.9242424242424	37.0183333333333	16.3913043478261	97.9701492537313	59.8805970149254	1395	4	10	42	38	No	No	Yes	No	No	No	No	No	No	No	5	1.76	5.16180555555556	0	0	7	14	30	60
22652057	statin	82.9551410814991	63.5	Male	White	Married	Medicare	9.8	255	8.8	3.8	139	85	1.3	37	12	25	30.3	1.3	98.6923076923077	87.8076923076923	36.5928571428571	17.7692307692308	102.428571428571	45.0714285714286	503	3	14	54	36	Yes	No	Yes	No	No	No	Yes	Yes	No	No	9	3.7	48.9576388888889	0	0	7	14	30	60
22652105	non-statin	65.7712428411239	109	Male	White	Married	Medicare	4.1	44	9.6	3.4	147	66	0.5	24	8	24	35.6	1.4	92.56	73.24	35.9214285714286	18.32	116.238095238095	84.5714285714286	760	3	8	67	30	No	No	No	No	Yes	No	No	No	No	No	4	1.08	5.01805555555556	0	0	7	12	12	12
22658544	statin	70.585454681797	78.3	Male	White	Married	Other	3.8	107	12.3	4.6	139	131	1	33	11	24	30.9	1.3	94.7777777777778	104.321428571429	36.2371428571429	27.4285714285714	98	62	1075	2	14	68	43	No	No	No	No	Yes	No	No	No	No	Yes	3	2.94	8.96180555555556	0	0	7	14	30	60
22658811	statin	63.9980436106594	81.8	Female	White	Other	Medicare	12.4	265	13.3	3.8	142	116	0.9	21	17	34	61.4	1.1	88.5384615384615	89.9615384615385	36.834	23.3461538461538	112.304347826087	54	536	3	14	54	32	Yes	No	No	No	No	Yes	No	No	No	No	6	1.26	3.93333333333333	0	0	7	14	30	60
22659941	statin	64.4443686195271	113.6	Male	White	Other	Other	18.1	207	13.8	5.5	140	163	0.8	15	19	26	28.6	1.2	98.4318181818182	82.4090909090909	37.645	14.4347826086957	108.230769230769	61.6923076923077	1450	2	10	48	27	Yes	No	No	No	Yes	No	No	No	No	No	4	3.96	10.4340277777778	0	0	7	14	30	60
22662265	statin	70.5409133609436	117	Male	White	Married	Other	11.9	140	11.7	3.4	139	118	0.9	19	11	28	32.8	1.5	96.2	68.16	37.825	23.56	128.434782608696	54.7826086956522	3200	3	14	39	29	Yes	No	No	No	No	No	No	Yes	No	No	5	1.32	3.27222222222222	0	0	7	14	30	60
22663344	non-statin	63.3970551640343	68.6	Male	White	Other	Medicare	6.8	83	8.3	3.3	135	95	0.7	14	12	26	29.8	1.2	93.75	123.541666666667	36.8414285714286	23.875	91.3478260869565	64.8260869565217	2170	2	14	39	34	No	No	No	No	No	No	No	No	No	No	8	7.09	13.8972222222222	0	0	7	14	17	17
22665117	statin	80.5143821691433	89.9	Male	White	Married	Medicare	4.3	87	11	3.2	139	119	0.7	15	15	23	27.8	1.3	99.8	91.2105263157895	36.6357142857143	17.5714285714286	129.64	66.64	1900	3	13	28	29	No	No	No	No	Yes	No	No	No	No	No	4	3.77	4.58541666666667	0	0	7	14	30	60
22665778	statin	67.472289605248	69.1	Female	Other	Married	Medicare	8.6	187	8.4	4.4	140	103	1.8	59	15	20	24	1	99.7105263157895	101.789473684211	36.17	18.7236842105263	118.894736842105	53.1315789473684	104	4	14	82	35	Yes	No	Yes	No	No	No	No	Yes	Yes	No	8	9.45	18.1701388888889	0	0	7	14	30	60
22670571	statin	48.8092864913309	65	Female	Other	Married	Other	7.6	95	9.4	3.6	131	116	0.7	9	15	16	149.7	1.3	95.7931034482759	92.6666666666667	37.7371428571429	25.5333333333333	114.966666666667	64.7833333333333	2175	6	14	26	22	Yes	No	Yes	No	Yes	No	No	No	No	No	0	2.73	5.16666666666667	0	0	7	14	30	60
22671433	statin	85.332851993412	63.4	Female	White	Other	Medicare	4.9	188	8.6	4.3	140	96	1	21	10	24	104.9	1.3	97.0769230769231	60.68	36.8133333333333	14.5576923076923	121.791666666667	42.8333333333333	914	2	14	30	42	Yes	No	No	Yes	No	Yes	No	Yes	No	No	7	3.93	12.23125	0	0	7	14	30	60
22671477	non-statin	27.4379384079597	55	Female	White	Other	Other	14.2	337	12.7	4	142	118	0.7	9	15	25	21.1	1.1	97.2916666666667	77.9166666666667	37.1216666666667	15.75	96.48	60.68	1580	2	14	31	20	No	No	No	No	No	No	No	No	No	No	0	1.06	3.20833333333333	0	0	7	14	30	60
22672184	statin	91.3498365467279	103	Female	White	Married	Medicare	7.9	218	11.7	4.1	146	109	1.8	94	15	29	34.3	1.2	97.037037037037	71.5555555555556	36.9757142857143	16.5185185185185	114.814814814815	44.2592592592593	1975	4	9	59	36	Yes	No	No	No	No	No	No	No	No	No	8	3.91	5.93125	0	0	7	14	30	60
22672323	statin	62.1293977691503	55	Female	Other	Married	Other	7.1	184	8.9	4.2	138	135	3.7	68	15	22	29.7	1.7	99.4347826086957	104.925925925926	36.79	20.037037037037	127	77.4615384615385	452	4	15	60	41	Yes	No	No	No	No	Yes	No	No	No	No	7	3.84	18.7694444444444	0	0	7	14	30	60
22672683	non-statin	23.4158544198093	81.3	Male	Other	Other	Other	11.8	105	16	5.7	140	131	1.8	32	15	21	30.5	1.3	99.44	73.84	38.2805882352941	14.8846153846154	109.44	71.6	1895	5	14	33	25	No	No	Yes	No	No	No	No	No	No	No	1	4.89	6.95625	0	0	7	14	30	60
22672853	statin	66.4062983507434	226	Male	White	Married	Medicare	14.4	280	9.7	5.4	144	80	2.2	65	11	31	150	1.4	93.72	68.84	36.555	20.375	107.791666666667	54.3333333333333	1855	3	4	109	39	Yes	No	Yes	Yes	No	Yes	No	No	No	Yes	6	37.27	37.3111111111111	0	0	7	14	30	60
22675193	non-statin	82.2569453190548	104.8	Female	White	Other	Medicare	23	74	10.5	3.2	138	126	0.5	17	14	20	30.6	1.3	93.0952380952381	102.928571428571	37.9536363636364	26.9166666666667	99.7619047619048	44.6190476190476	1160	5	14	65	51	No	No	Yes	No	Yes	Yes	No	No	No	Yes	6	16.88	19.8402777777778	0	0	7	14	30	60
22677230	non-statin	80.9820885878404	64	Female	White	Married	Medicare	8.7	204	9.7	4.1	142	177	1.2	38	11	28	30.4	1.1	99.7586206896552	55	35.812	15.8703703703704	115.4	50.52	1014	4	9	60	44	Yes	No	No	Yes	Yes	No	No	Yes	No	No	5	3.89	3.925	0	0	7	14	30	60
22677931	statin	89.5859129015831	68.9	Male	White	Married	Medicare	13.1	148	8.9	4.3	133	151	2.3	35	16	20	32.1	1.2	96.6428571428571	74.3448275862069	36.2775	18	116.647058823529	48.4117647058824	1380	5	14	47	21	Yes	No	Yes	No	No	No	No	Yes	No	Yes	6	33.21	39.6041666666667	0	0	7	14	30	60
22679261	non-statin	48.2419391344186	71.2	Male	Other	Other	Other	9.5	251	14	4.4	138	87	0.8	18	17	23	26.7	1.1	98.0689655172414	101	37.3266666666667	21.7666666666667	114.875	74.21875	3665	7	3	84	39	Yes	No	Yes	Yes	No	No	No	No	No	No	2	1.36	6.92986111111111	0	0	7	14	30	60
22679987	non-statin	69.5002391108726	97	Female	White	Other	Medicare	13.8	145	8.2	3.4	141	101	2.7	88	15	26	86.1	1.7	97.65625	93.8787878787879	36.073	12.5151515151515	101.060606060606	58.3636363636364	361	5	11	94	42	No	No	Yes	No	No	Yes	No	Yes	No	No	7	14.8	14.7604166666667	0	1	7	14	15	15
22680486	non-statin	76.6160299198887	102.7	Female	White	Other	Medicare	16.6	449	9.6	3.8	140	160	1.5	21	12	22	30.6	2	97	99.6153846153846	36.54	18.5	107.807692307692	53.5769230769231	298	2	14	67	35	No	No	No	No	No	No	No	No	No	No	4	4.1	15.7361111111111	0	0	7	14	30	60
22681318	non-statin	67.5183495539335	85.3	Male	White	Other	Medicare	5.6	140	7.6	3.8	135	102	0.4	16	8	22	31.1	1.3	97.0476190476191	69.8095238095238	36.6125	16.6666666666667	110.75	62.6590909090909	560	4	14	39	33	No	No	Yes	No	No	No	No	No	No	No	8	3.44	31.4986111111111	0	0	7	14	30	60
22683553	non-statin	49.4101515038127	51.6	Female	White	Married	Medicare	8.3	127	11.3	3.7	139	92	0.7	14	12	20	30.1	1.2	97.1071428571429	108.178571428571	37	20.1034482758621	101.392857142857	56.5357142857143	867	4	14	47	39	No	No	No	No	No	No	No	No	No	No	1	1.19	5.16736111111111	0	0	7	14	30	60
22684778	statin	86.4329455234855	122	Male	White	Married	Medicare	11.8	394	8.7	4.9	133	93	2.8	45	14	23	31.6	1.1	96.4	98.04	36.5283333333333	22.04	125.84	54.88	655	2	11	74	46	No	No	No	No	No	No	No	Yes	No	No	12	1.23	13.0527777777778	0	0	7	14	30	60
22688082	statin	92.2690036864447	35.7	Female	White	Other	Medicare	28.9	171	9.2	3.6	143	137	1.2	31	18	23	78.9	1.6	97.3939393939394	86.7575757575758	37.1244444444444	20.2727272727273	100.538461538462	54.6153846153846	773	2	14	59	38	Yes	No	Yes	No	No	No	No	Yes	Yes	No	9	4.17	7.57291666666667	0	0	7	14	30	60
22691389	non-statin	28.5678686246988	76	Female	White	Other	Other	35.7	303	10.8	3.8	129	148	0.8	19	20	19	27.8	1.3	98.7826086956522	111.869565217391	36.9	25.5454545454545	104.130434782609	59.0434782608696	3030	2	14	45	30	No	No	No	No	No	No	No	No	No	No	0	2.16	26.4659722222222	0	0	7	14	30	60
22694681	non-statin	35.5550733790504	104.7	Male	Other	Other	Other	12.3	193	12.9	3.9	140	120	2.3	27	14	22	27	1.3	93.9259259259259	92.4814814814815	36.9366666666667	20.5185185185185	133.434782608696	73.4782608695652	8210	3	14	35	32	No	No	No	No	No	No	No	No	No	No	0	1.05	3.95208333333333	0	0	7	14	30	60
22695477	statin	75.8401461679289	81.3	Female	White	Married	Medicare	28.5	424	8.5	3.7	138	121	1.5	29	13	20	27.6	1.5	98.8421052631579	119.296296296296	36.5557142857143	21.6296296296296	98.3928571428571	61.75	450	4	13	86	46	No	No	Yes	No	No	Yes	No	No	No	Yes	9	5.46	21.5895833333333	0	0	7	14	30	60
22698460	non-statin	53.3432342270482	45.2	Female	Other	Other	Other	20.7	571	11.4	2.8	141	120	1.4	19	16	26	28.1	1	95.3333333333333	93.9166666666667	36.9633333333333	16.625	145.652173913043	95.695652173913	1075	2	14	27	28	No	No	No	No	No	No	No	No	No	No	8	1.02	4.08194444444444	0	0	7	14	21	21
22699193	statin	91.1883967798519	68	Male	Other	Married	Medicare	6.3	183	11.4	4.7	141	116	1	23	12	23	26.4	1.2	94.4736842105263	70.76	36.585	20.625	109.133333333333	62.0666666666667	1385	2	14	38	35	Yes	No	Yes	No	No	No	No	Yes	No	No	6	1.65	8.02986111111111	0	0	7	14	30	60
22702441	statin	67.299915307294	85	Male	White	Married	Medicare	8.4	248	13.3	4.6	137	119	0.9	16	13	29	27.6	1	96.8076923076923	74.2352941176471	36.7075	18.9714285714286	109.085714285714	49.2714285714286	3780	6	3	73	36	Yes	No	Yes	No	Yes	Yes	No	Yes	No	No	4	1.22	6.09375	0	0	7	14	30	60
22709440	statin	79.6030885762803	69	Female	White	Other	Medicare	9.2	88	10.7	5	144	140	2.8	49	19	20	30.1	1.5	96.9259259259259	91.71875	36.8096774193548	18.1818181818182	111.405405405405	55.8513513513514	517	6	3	113	57	Yes	No	Yes	Yes	No	No	No	No	No	Yes	7	6.83	6.91527777777778	0	1	7	7	7	7
22712277	non-statin	52.6406387941268	95.9	Male	White	Other	Other	12.5	167	13.9	4.1	139	101	0.9	8	15	27	32.1	1.1	96	87.9583333333333	37.2928571428571	23.8333333333333	124.375	65.5833333333333	4625	2	11	28	22	No	No	No	No	No	No	No	No	No	No	2	2.19	2.73055555555556	0	0	7	14	30	60
22713043	statin	78.9985968967911	68.6	Male	White	Married	Medicare	5.2	188	7.7	3.9	141	104	1.7	62	15	24	60	1.1	97.3207547169811	79.5454545454545	36.302	16.7818181818182	104.450980392157	69.7843137254902	865	4	14	54	35	Yes	No	Yes	No	Yes	No	No	Yes	No	No	5	13.36	40.9590277777778	0	1	7	14	30	41
22717178	statin	89.8538764101001	54	Female	Other	Other	Medicare	8.9	203	12.9	8.1	148	132	1.1	31	18	22	150	1.3	100	90.4	36.3883333333333	17.66	124.6	79.2	1479	2	8	42	27	Yes	No	Yes	Yes	Yes	Yes	No	No	No	Yes	7	3.04	7.60763888888889	0	0	7	14	30	60
22717922	non-statin	58.0397902091095	61.5	Female	Other	Married	Other	7.2	22	7	3.6	128	132	1.4	28	17	21	150	2	94.2	83.0615384615385	36.7027272727273	16.7538461538462	104.215384615385	40.9692307692308	1695	12	14	65	27	No	No	Yes	No	No	No	No	No	No	No	5	16.84	27.8576388888889	0	0	7	14	30	60
22718841	non-statin	63.2399741510803	67.1	Male	White	Married	Other	13.8	368	10.7	3.7	136	109	0.5	9	12	19	93.7	1.2	99.68	121.551724137931	37.2857142857143	21.8833333333333	94.2592592592593	61.1111111111111	1102	4	14	47	48	Yes	No	Yes	No	No	No	No	Yes	No	No	9	3.08	3.06180555555556	0	1	3	3	3	3
22720866	non-statin	27.5801385717476	121.5	Female	White	Married	Other	13.2	277	11.9	3.2	143	144	0.7	7	17	13	27.7	1.1	98.4333333333333	120.862068965517	37.6566666666667	26.258064516129	114.969696969697	74.030303030303	5315	5	8	67	41	No	No	No	Yes	Yes	Yes	No	No	No	Yes	1	2.64	6.69236111111111	0	0	7	14	30	60
22721876	statin	79.4589072298488	97.5	Male	White	Married	Medicare	8.5	289	11.5	4.3	128	151	2.8	61	26	19	22.4	1.6	94.2142857142857	76.3793103448276	36.03375	22.7857142857143	101.208333333333	67.5416666666667	1445	4	14	62	34	Yes	No	Yes	No	No	Yes	No	Yes	No	Yes	10	6.83	6.66180555555556	0	1	7	7	7	7
22732073	statin	83.8298135208985	98.7	Female	White	Other	Medicare	7.6	111	7.1	4.6	145	136	1.4	39	7	39	75.7	1.6	93.04	106.923076923077	37.0266666666667	24.2692307692308	103.038461538462	49.2307692307692	1545	4	14	60	34	Yes	No	Yes	No	No	No	No	Yes	No	Yes	8	6.5	16.0069444444444	0	1	7	14	16	16
22732208	statin	70.5826692378691	92.4	Male	White	Married	Medicare	7.2	206	13	4.2	136	92	1.1	22	16	24	30.7	1.2	95.7826086956522	85.8695652173913	36.63	21.6086956521739	119.178571428571	61.7142857142857	1850	3	3	70	34	Yes	No	Yes	No	Yes	No	No	Yes	No	No	4	1.38	7.83888888888889	0	0	7	14	30	60
22741630	statin	61.0954637229867	74.2	Male	Other	Other	Other	11.8	247	9.7	4.4	136	145	2.2	41	17	21	30.5	1.2	96.1333333333333	82.1333333333333	36.685	27.8333333333333	144.51724137931	87.9310344827586	3595	2	14	34	29	Yes	No	No	No	No	Yes	No	Yes	No	No	8	1.84	9.77986111111111	0	0	7	14	30	60
22742492	non-statin	61.22205406887	98.2	Male	White	Married	Other	11.6	202	14.2	3.9	138	128	1.5	31	19	21	22.4	1	93.9714285714286	73.3783783783784	36.7685714285714	20.9078947368421	95	62	1581	6	13	86	40	Yes	No	Yes	No	Yes	Yes	No	Yes	No	No	4	14.6	20.58125	0	0	7	14	30	60
22743765	statin	72.0706247881922	67.3	Female	White	Other	Medicare	10.4	275	11.9	3.7	139	167	0.8	11	11	25	26.4	1	98.8461538461538	86.78125	36.855	17.6451612903226	105.25	58.8676470588235	997	6	3	79	46	Yes	No	Yes	Yes	No	No	No	Yes	No	No	4	1.05	7.95833333333333	0	0	7	14	30	60
22744101	statin	78.295399655875	171.2	Male	White	Other	Other	21.3	311	13.3	3.8	141	154	2.1	65	14	25	62.5	1.2	94.5217391304348	99.8260869565217	37.5433333333333	26.804347826087	114.102564102564	67.6923076923077	1895	5	8	80	39	Yes	No	No	No	No	Yes	No	Yes	No	No	10	2.71	30.9826388888889	0	0	7	14	30	60
22745340	non-statin	42.6826981228275	99.1	Male	White	Other	Medicare	13.4	312	12	4	135	98	1	14	9	26	28	1.1	98.8928571428571	85.3214285714286	37.58	20.4137931034483	105.107142857143	64.0714285714286	1220	3	6	68	44	No	No	No	Yes	No	No	No	No	No	No	0	2	3.1	0	0	7	14	30	60
22746030	statin	91.7566919862569	73.5	Male	Other	Married	Medicare	4.4	172	8.2	3.8	139	105	0.6	15	9	22	31.2	1.1	99.8260869565217	100.130434782609	36.86	15.9782608695652	125.739130434783	57.6521739130435	1190	2	7	39	48	No	No	No	No	Yes	No	No	No	No	No	4	3.43	17.2388888888889	0	0	7	14	30	44
22748209	statin	86.8262558340315	94	Male	White	Married	Medicare	10.6	203	12.9	4.3	137	126	0.8	17	15	22	44.7	4.9	94.5833333333333	90.16	37.12	23.3333333333333	115.72	51.12	675	2	14	38	37	Yes	No	No	No	No	No	No	No	No	No	5	1.86	2.83402777777778	0	0	7	14	30	60
22753719	non-statin	91.9386489718537	84	Male	White	Other	Medicare	6.9	164	11.3	4	143	91	0.9	27	12	31	29.5	1.1	96.2592592592593	69.7407407407407	36.2775	19.8888888888889	109.677419354839	46.6774193548387	2033	2	13	46	31	Yes	No	Yes	No	Yes	No	No	Yes	No	Yes	5	1.3	3.73194444444444	0	0	7	14	30	60
22755023	non-statin	65.5419447167145	70.5	Male	White	Other	Other	9	264	13.8	4	134	91	1	21	15	23	30.3	1.2	96.2142857142857	54.0714285714286	36.9816666666667	15.25	117.913043478261	68.3478260869565	1985	2	14	36	22	No	No	No	No	Yes	No	No	No	No	No	3	4.93	6.67361111111111	0	0	7	14	30	60
22756056	statin	83.8312049879867	65.7	Male	White	Married	Medicare	6.8	190	11.8	4.6	145	115	1.5	15	14	20	29.2	1.2	95.6	87.1	37.1216666666667	16.4333333333333	135.703703703704	65.7037037037037	1000	2	13	33	33	No	No	No	No	Yes	No	No	Yes	Yes	No	7	3.16	3.97083333333333	0	0	7	14	30	60
22756748	non-statin	70.5928717580855	83	Male	White	Married	Medicare	7.6	204	9.9	4.1	131	85	0.7	22	9	34	28.7	1.1	95.8518518518518	79.3703703703704	36.937037037037	15.2222222222222	104.740740740741	52.3703703703704	2185	8	3	69	39	Yes	No	Yes	Yes	No	No	No	No	No	Yes	4	4.16	8.13333333333333	0	0	7	14	30	60
22758407	statin	76.7356252840582	91.1	Male	White	Married	Medicare	8.3	238	12.4	4.5	130	96	0.6	8	16	23	27.7	1.1	97.7666666666667	61.0689655172414	36.6742857142857	14.35	129.103448275862	71.5172413793103	2275	2	13	10	34	No	No	No	No	No	No	No	No	No	No	3	7.98	7.93680555555556	0	0	7	14	30	60
22762190	statin	70.7382947470444	65	Male	Other	Married	Medicare	4.7	232	11.8	3.9	138	92	1	17	13	26	33.3	1.8	98.9166666666667	84.3666666666667	36.0095652173913	19.875	107.265625	49.140625	5910	8	3	112	46	Yes	No	No	Yes	No	Yes	No	No	No	Yes	7	12.55	18.1902777777778	0	1	7	14	18	18
22762877	non-statin	32.9954635100381	66.7	Female	Other	Other	Other	8.4	134	7.2	3.2	138	143	0.5	6	10	22	27.2	1.4	98.2	123.08	38.84	29.92	121.041666666667	80.7083333333333	2275	3	14	39	32	No	No	No	No	No	No	Yes	No	No	No	0	1.06	6.71458333333333	0	0	7	14	30	60
22772426	non-statin	85.3992368986407	63	Male	White	Married	Medicare	4.4	133	9.9	4.4	144	131	0.9	23	9	22	28	1.2	98.7241379310345	89.7586206896552	36.695	18.3103448275862	121.933333333333	51.2	583	3	11	61	54	No	No	No	No	Yes	No	No	No	No	No	7	1.97	8.28333333333333	0	0	7	14	24	24
22777917	statin	70.3051516376661	78	Female	White	Married	Medicare	5.9	262	9.8	3	146	113	1.2	25	14	39	21.5	1.1	97.6153846153846	71.4230769230769	37.1985714285714	16.6428571428571	126.666666666667	63.1851851851852	2260	5	8	50	41	Yes	No	No	Yes	No	Yes	No	No	No	Yes	7	5	7.80138888888889	0	0	7	14	30	60
22779127	non-statin	66.2397877449898	183.2	Female	White	Other	Medicare	15.3	145	10.9	4.5	137	162	0.9	17	17	28	144.2	2	93.4	79.65	37.29	24.25	125	59.5238095238095	1042	2	14	57	36	No	No	No	No	No	Yes	No	Yes	No	Yes	4	4.82	5.08611111111111	0	0	7	14	30	60
22782098	statin	78.4505869472234	112.5	Female	Other	Other	Medicare	11.5	125	7.9	4.2	138	125	2.8	29	11	27	150	3	96.3461538461538	81.32	36.34625	18	110.72	45.56	930	4	14	61	27	Yes	No	Yes	No	No	Yes	No	No	No	Yes	10	13.76	18.9416666666667	0	0	7	14	30	31
22788404	non-statin	61.065414239813	59.1	Female	White	Other	Other	18.1	69	11.3	4	141	104	0.6	9	9	23	24.3	1.1	95.3846153846154	70.5128205128205	36.65	19.8974358974359	105.918918918919	49.7837837837838	4875	3	14	25	25	No	No	No	No	No	No	No	No	No	No	4	1.34	4.63680555555556	0	0	7	14	30	60
22789002	non-statin	68.8989265260354	49.1	Male	Other	Other	Medicare	14.2	268	8.2	4.1	148	94	0.8	42	12	28	24.3	1.2	98.1904761904762	69.4285714285714	36.945	20.375	108.65	63.35	1110	4	11	55	44	No	No	Yes	Yes	Yes	No	No	No	No	Yes	2	2.78	2.86736111111111	0	0	7	14	30	60
22790694	non-statin	70.2682144836696	75	Female	White	Married	Other	8.5	183	8.7	4	141	148	0.9	20	11	37	29.5	1.1	92.7826086956522	104.217391304348	36.7883333333333	21.6086956521739	125.727272727273	72.1818181818182	3320	2	12	41	35	Yes	No	No	No	No	No	No	No	No	No	5	1.02	4.70347222222222	0	0	7	14	30	60
22792028	statin	62.4535682278234	109.8	Male	White	Other	Other	6.5	209	10.6	4.4	140	125	1.3	24	11	27	27	1	96.5217391304348	65.8333333333333	36.73	18.0833333333333	115.878048780488	54.4634146341463	2540	2	12	32	23	No	No	Yes	Yes	Yes	Yes	Yes	No	No	Yes	4	17.16	23.9673611111111	0	0	7	14	30	60
22792685	non-statin	98.5561013124327	96.6	Female	White	Married	Medicare	6.6	221	12	4.6	142	112	0.9	20	15	24	150	1.2	96.1923076923077	68.1538461538462	37.0533333333333	19.5961538461538	119.44	40.4	1585	3	11	57	40	Yes	No	Yes	No	Yes	Yes	Yes	Yes	No	No	10	1.44	10.94375	0	0	7	14	30	60
22795607	statin	66.6759996720591	77.8	Male	White	Married	Medicare	14	660	8.9	4	140	85	0.9	9	10	27	32.2	1.5	95.1891891891892	90.4054054054054	37.1114285714286	23.1621621621622	94.3636363636364	58.1212121212121	2785	2	14	34	32	Yes	No	No	No	No	No	No	No	No	No	8	4.73	8.76736111111111	0	0	7	14	30	60
22796680	statin	81.6917217443047	77	Male	White	Married	Medicare	7	143	12.7	3.8	140	143	0.9	21	12	30	34.2	1.3	97.8571428571429	101.821428571429	36.548275862069	18.2678571428571	104.035714285714	57.8571428571429	1425	5	14	22	34	Yes	No	Yes	No	No	No	No	Yes	No	No	5	2.5	5.08333333333333	0	0	7	14	30	60
22803596	non-statin	79.256876871286	68.8	Male	Other	Other	Medicare	10.7	188	10	3.7	143	105	1.1	36	12	22	27.5	1.2	95.6666666666667	62.8181818181818	36.5628571428571	15.6666666666667	136.391304347826	74.8695652173913	700	2	13	40	32	No	No	No	No	No	No	No	No	No	No	8	9.75	11.7715277777778	0	0	7	14	30	60
22804676	non-statin	63.4790222038478	114.3	Male	White	Other	Other	0.4	18	6.3	3.3	146	108	2	24	12	23	37	1.2	97.95	85.7948717948718	37.4419230769231	17.65	105.833333333333	56.1666666666667	1500	4	14	50	26	No	No	No	No	No	No	No	No	No	No	5	1.62	206.425694444444	0	1	7	14	30	60
22805145	statin	76.8042099484725	82.7	Male	White	Married	Medicare	8.1	189	10.7	3.7	135	177	0.7	27	12	31	25.1	1.2	97.9189189189189	74.3783783783784	36.43	15.3918918918919	113.216216216216	51.6486486486486	1930	5	14	39	32	Yes	No	Yes	No	Yes	Yes	No	Yes	Yes	No	9	8.25	16.8520833333333	0	0	7	14	30	60
22807074	statin	77.3348774389461	76	Male	White	Other	Medicare	6.2	139	10.9	3.8	139	98	1.3	37	10	28	39.6	3.4	96.0434782608696	65.2727272727273	36.2025	26	152.083333333333	91	3220	4	3	94	47	No	No	No	No	No	No	No	No	No	Yes	6	3.86	11.0298611111111	0	0	7	14	30	60
22810854	statin	91.7413691926631	75	Female	White	Married	Medicare	22.7	176	12.3	5.2	142	172	1.8	33	19	18	150	1	97.2083333333333	88.7916666666667	36.7016666666667	31.44	118.409090909091	63.8636363636364	1220	2	13	70	37	Yes	No	No	No	No	Yes	No	No	No	No	11	1.64	1.825	0	0	6	6	6	6
22812306	non-statin	76.4862206275413	75	Male	White	Married	Other	4.5	109	7.8	7.4	141	149	1.8	77	16	19	34.7	1.6	95.1612903225806	76.0967741935484	35.8516666666667	25.65625	109.633333333333	45.5806451612903	1875	2	14	65	32	No	No	Yes	Yes	No	Yes	No	No	No	Yes	7	2.53	2.49513888888889	0	1	3	3	3	3
22815806	statin	79.017311581545	82.6	Male	White	Married	Medicare	55.5	95	8.9	4.4	137	118	1.5	34	13	32	26.6	1.4	98.9583333333333	78.8571428571429	36.67	20.7727272727273	103.220588235294	54.2205882352941	1510	6	3	83	49	Yes	No	Yes	Yes	No	No	No	Yes	No	No	6	2.19	5.29861111111111	0	0	7	14	30	60
22817956	non-statin	77.9299152647042	63.5	Female	White	Married	Medicare	10.9	208	8.6	4.2	133	87	1.2	16	13	22	53.9	2	90.8571428571429	68.5384615384615	37.1642857142857	17.9230769230769	104.538461538462	50	650	2	14	40	33	Yes	No	No	Yes	Yes	Yes	No	No	No	No	7	6.39	25.9368055555556	0	0	7	14	30	60
22819641	non-statin	82.1934676187295	63.4	Male	Other	Other	Medicare	3.8	87	6	3.9	146	56	5.7	80	12	26	30.2	1.1	97.25	97.1785714285714	38.2177777777778	26.4655172413793	117.796296296296	54.537037037037	2016	6	13	65	48	No	Yes	Yes	No	No	Yes	No	No	No	No	9	7.56	18.0736111111111	0	0	7	14	30	60
22823406	non-statin	26.2812927988688	72.3	Male	Other	Other	Other	6.2	208	14.1	3.6	140	88	0.8	7	12	26	32.5	1.2	98	76.8260869565217	36.76	13.9583333333333	129.695652173913	72.0434782608696	992	2	9	45	26	No	No	No	No	No	No	No	No	No	No	1	4.78	28.7180555555556	0	0	7	14	30	60
22824292	non-statin	71.9276593022952	67.3	Female	White	Married	Medicare	8.3	231	9.4	3.7	144	116	1.4	17	12	22	29.6	1.2	95.5416666666667	82.56	37.1744444444444	25.4	100.92	56.2916666666667	935	5	14	31	34	Yes	No	Yes	No	Yes	No	Yes	No	No	No	5	2.05	12.9229166666667	0	0	7	14	30	60
22825162	statin	64.4653508267578	165.5	Female	White	Married	Medicare	13.2	222	8.2	9.3	140	161	1.4	40	14	36	25	1	98.9565217391304	70.8695652173913	36.8157142857143	20.2608695652174	150.12	52.08	2935	4	14	50	32	No	No	Yes	No	No	Yes	Yes	No	No	No	7	5.95	8.11388888888889	0	0	7	14	30	60
22826383	non-statin	75.1653023505268	90.4	Female	White	Married	Medicare	5.5	238	9.5	3.6	137	126	0.8	13	12	35	29.3	1.2	98.3703703703704	103.740740740741	37.4042857142857	19.5357142857143	104.637931034483	58.2068965517241	1470	4	6	91	46	No	No	No	Yes	Yes	Yes	No	No	No	No	6	5.21	15.1395833333333	0	1	7	14	15	15
22829509	statin	69.7482788428251	93	Male	White	Married	Other	5.7	152	14.4	3.9	139	130	1.3	17	13	28	82.1	1.3	98.4615384615385	80.6923076923077	36.1046153846154	15.04	116.444444444444	53.6296296296296	5315	2	14	37	35	Yes	No	Yes	No	No	Yes	No	Yes	No	No	6	2.16	10.8006944444444	0	0	7	14	30	60
22832290	statin	67.2146883284081	79.5	Male	Other	Other	Medicare	10.9	136	10	4	139	123	1.2	10	11	24	52.7	1	93.9	107.166666666667	37.3933333333333	24.6666666666667	103.214285714286	69.8928571428571	2900	3	14	34	26	No	No	No	No	Yes	No	No	No	No	No	2	2.03	7.38958333333333	0	0	7	14	30	60
22832792	non-statin	76.8575992081962	47.1	Female	White	Married	Medicare	8.7	139	7.8	5.7	137	81	5.4	52	19	10	30.8	1.3	98.9565217391304	94.2142857142857	36.5511111111111	15	142.535714285714	56.0535714285714	722	6	14	80	30	No	No	No	No	No	No	No	No	No	No	5	2.38	6.39513888888889	0	0	7	14	30	47
22834215	statin	88.4134245240142	74	Male	White	Other	Medicare	8.7	276	7.4	4.4	140	112	0.9	33	13	25	32.9	1.8	96.875	60.2083333333333	36.4671428571429	20.4583333333333	122.078125	34.703125	2015	3	14	24	27	Yes	No	Yes	No	Yes	No	No	Yes	Yes	No	8	3.36	13.6145833333333	0	0	7	14	30	60
22835780	statin	65.3953448824493	80.9	Male	White	Married	Other	8.5	277	13.9	4.2	140	174	1.3	21	15	26	31.4	1	97.4137931034483	80.5172413793103	36.8516666666667	18.3666666666667	138.842857142857	68.7	1555	2	10	40	29	No	No	No	No	No	Yes	No	No	No	No	3	2.53	3.78611111111111	0	0	7	14	30	60
22835877	non-statin	61.4759363502676	64.1	Male	White	Other	Other	24.4	332	8.8	4.8	129	104	0.9	23	18	22	30.3	1.7	94.6923076923077	102.576923076923	36.3085714285714	33	109.84	39.56	2405	2	14	52	35	Yes	No	Yes	Yes	No	No	No	No	No	Yes	3	3.44	11.7888888888889	0	0	7	14	30	60
22839248	statin	86.4284830331671	38.6	Female	White	Other	Medicare	6.8	145	9.8	4.5	133	141	0.9	19	14	21	50.3	3	93.7083333333333	110.857142857143	37.1728571428571	21.5806451612903	95.3103448275862	52.448275862069	752	2	12	95	51	Yes	No	Yes	Yes	No	No	No	No	No	Yes	6	14.24	35.0569444444444	0	1	7	14	30	35
22843261	non-statin	33.963098134631	150	Female	Other	Other	Other	13.1	245	11.8	6.1	133	115	0.8	11	12	21	25.3	0.9	97.2962962962963	91.1851851851852	36.65375	19.6034482758621	114.774193548387	72.7096774193548	4340	4	3	89	36	No	No	Yes	Yes	No	No	No	No	No	No	0	1.49	4.85763888888889	0	0	7	14	30	60
22844492	statin	76.7384668551566	114	Male	White	Married	Medicare	8.8	266	14	4.3	136	104	1.2	20	11	26	83.7	1.3	95.5357142857143	86.6428571428571	36.5133333333333	19.9130434782609	110.4	54.3714285714286	1589	6	14	42	40	Yes	No	Yes	No	Yes	No	Yes	Yes	No	No	4	1.02	8.57430555555556	0	0	7	14	30	60
22846960	statin	71.196371933616	74.5	Male	White	Other	Medicare	10.1	301	11.4	3.7	142	105	1	16	15	25	33.6	1	99.3333333333333	80.3793103448276	36.3342857142857	17.2931034482759	114.3	60	2810	6	3	73	36	Yes	No	Yes	Yes	No	No	No	Yes	No	Yes	5	4.06	14.6493055555556	0	0	7	14	30	60
22850853	non-statin	77.0259293838058	61.2	Female	Other	Other	Medicare	11.5	652	8.8	4.2	135	175	0.5	6	16	22	30.1	1.2	98.6	79.6	36.8333333333333	16.1538461538462	132.28	60.56	860	3	12	20	39	No	No	No	Yes	Yes	Yes	No	No	No	No	4	9.89	12.9819444444444	0	0	7	14	30	60
22851533	non-statin	55.1503626362795	70	Female	White	Other	Other	8.4	81	10.2	3.6	137	119	1.7	18	18	13	32.5	1.5	96.40625	103.96875	37.0071428571429	25.7424242424242	102.176470588235	57.2352941176471	3292	11	3	109	50	Yes	No	Yes	No	No	No	No	No	No	Yes	1	9.1	22.6680555555556	0	0	7	14	30	60
22852948	non-statin	63.8906480726021	55	Male	Other	Married	Other	21.4	533	8.3	4.6	139	144	2.9	37	12	15	27.8	1.4	97.1923076923077	80.5384615384615	36.3485714285714	18.1296296296296	106.019230769231	46.4807692307692	970	2	14	54	37	No	No	No	No	No	No	No	No	No	Yes	7	1.18	3.52222222222222	0	0	7	14	30	60
22855257	non-statin	67.1492161361508	55	Female	Other	Married	Medicare	10.1	249	10.9	3.7	143	135	0.6	9	15	28	60	1.4	99.2153846153846	88.1714285714286	37.5633333333333	17.3260869565217	121.58064516129	59.8548387096774	2940	5	3	67	48	No	No	Yes	No	Yes	No	No	No	No	No	4	2.48	8.24236111111111	0	0	7	14	30	60
22859404	statin	76.3485987829074	92	Female	White	Married	Medicare	18.2	132	10.6	5	137	120	2.8	50	15	23	32.1	1.3	97.6551724137931	81.6206896551724	36.0736	15.5185185185185	120.016666666667	55.7166666666667	551	7	4	99	52	Yes	No	Yes	No	No	Yes	No	Yes	No	No	9	7.35	9.25694444444444	0	0	7	14	30	60
22860855	non-statin	59.8203389046775	111.8	Male	White	Other	Other	10.9	606	8.8	4.6	133	111	1	18	16	23	27.5	1.5	94.1071428571429	99.8214285714286	36.9925	22.4285714285714	106.041666666667	66.75	3075	2	14	36	28	Yes	No	No	No	Yes	No	No	No	No	No	1	3.13	5.94305555555556	0	0	7	14	30	60
22866479	non-statin	59.6216702442034	88.1	Male	White	Other	Medicare	7.2	154	11.7	4.7	136	169	0.9	25	12	23	49.6	1.2	96.1904761904762	119.041666666667	36.8857142857143	20.7826086956522	111.75	69.75	995	3	14	53	34	No	No	No	No	No	No	No	No	No	Yes	8	5.92	7.39930555555556	0	0	7	14	30	60
22868291	statin	79.2031777713285	60	Female	Other	Other	Medicare	5.7	112	11.1	4	138	135	0.9	7	10	22	28.8	1.1	97	74.2352941176471	37.7316666666667	15.1470588235294	158.147058823529	60.1470588235294	1610	4	13	19	35	Yes	No	No	No	Yes	No	No	No	No	No	9	4.02	33.8173611111111	0	0	7	14	30	60
22872745	statin	85.2133650048765	85	Female	White	Married	Medicare	8.2	272	12.9	4.4	139	93	0.7	22	12	23	28.7	1.2	95.3636363636364	67.5	36.556	17.8571428571429	131.307692307692	55.6923076923077	700	2	12	41	34	Yes	No	No	No	Yes	No	No	Yes	No	No	5	8.77	8.75416666666667	0	0	7	14	30	60
22872927	non-statin	87.2160515798049	44.8	Female	Other	Other	Medicare	53.3	54	10.5	4.7	148	162	1.5	84	24	10	28.4	1.4	98.0833333333333	85.8333333333333	36.6016666666667	22.7708333333333	124.583333333333	58.375	2580	3	14	52	43	No	No	Yes	Yes	No	No	Yes	No	Yes	Yes	9	15.2	17.0034722222222	0	0	7	14	22	22
22873595	non-statin	74.3272241418019	57	Female	White	Other	Medicare	9.6	341	9.6	4.2	138	89	0.4	10	12	23	27.8	1.4	96.2121212121212	79.8484848484848	36.9166666666667	17.9411764705882	105.757575757576	48.030303030303	823	3	14	33	28	No	No	Yes	No	No	No	No	No	No	No	9	1.77	7.88888888888889	0	0	7	14	30	60
22876836	non-statin	68.3530764077881	77.7	Female	White	Married	Medicare	7.6	241	11.8	5.2	140	179	1.2	26	14	27	24.9	1.2	97.7931034482759	92.7241379310345	37.04125	22.1034482758621	129.407407407407	65.7407407407407	1965	2	13	35	26	No	No	No	No	Yes	No	No	No	No	No	2	2	5.64513888888889	0	0	7	14	30	60
22876968	non-statin	71.976880853425	61	Female	Other	Married	Medicare	13.3	192	13.4	4.2	135	158	0.4	7	8	18	31.3	1.5	99.4761904761905	114.809523809524	37.6791666666667	15.5454545454545	102.931818181818	61.9545454545455	367	4	3	104	57	Yes	No	Yes	No	Yes	No	No	No	No	No	4	7.14	9.96597222222222	0	0	7	14	30	60
22878799	statin	86.4315337502259	66.5	Male	White	Married	Medicare	6.7	261	10.1	3.3	138	119	2.8	72	17	29	32.2	1.5	97.875	86.1666666666667	36.0071428571429	19.0416666666667	98.3478260869565	55.695652173913	1590	2	14	54	40	Yes	No	No	No	Yes	No	No	No	No	No	6	1.76	5.75833333333333	0	0	7	14	30	53
22879995	non-statin	61.0493888678982	36.5	Female	White	Other	Other	11.7	358	10.8	3.6	137	129	0.4	22	18	22	24.2	1.3	96.3666666666667	89.5666666666667	36.7385714285714	24.3666666666667	107.859375	69.890625	1460	4	14	46	28	No	No	Yes	No	No	No	No	No	No	No	5	12.64	15.63125	0	0	7	14	16	16
22884754	non-statin	70.8079804318476	105.2	Female	Other	Other	Medicare	12.1	309	13.7	3.1	138	162	2.7	49	18	22	27.3	1.1	97.975	62.75	36.866	13.1	104.0625	56.4375	2960	2	14	49	24	Yes	No	Yes	No	Yes	Yes	No	No	No	No	5	2.56	2.59027777777778	0	0	7	14	30	60
22884995	statin	70.7797056472147	70	Male	Other	Other	Other	10.7	138	11.3	4.5	140	138	1.4	23	14	19	31.9	1.4	96.4117647058823	87.0454545454545	36.675	20.3478260869565	99.5652173913043	49.7391304347826	2585	5	13	41	26	Yes	No	Yes	No	Yes	Yes	No	Yes	No	No	5	4.67	20.7361111111111	0	0	7	14	30	60
22886040	statin	83.1935455731329	63.3	Female	White	Other	Other	6.1	202	11.8	4.4	139	124	0.7	20	11	29	28.4	1.3	98.0740740740741	92.7692307692308	36.4775	18.4642857142857	110.322580645161	50.9032258064516	982	3	14	35	43	Yes	No	Yes	No	No	No	No	No	No	No	7	9.12	13.9652777777778	0	0	7	14	30	60
22888975	non-statin	91.2331083835436	75.5	Male	White	Other	Medicare	12.9	249	8.6	4.3	141	118	1	21	16	23	41.3	2.1	95.7037037037037	103.148148148148	36.9757142857143	25.32	121.68	76.52	885	3	12	60	38	No	No	No	No	Yes	No	No	Yes	No	No	9	2.55	7.57777777777778	0	0	7	14	30	60
22892099	statin	89.4176027279326	57.7	Female	Other	Married	Medicare	10.4	178	7.5	3.6	136	99	0.7	15	9	26	32.9	1.4	98.2222222222222	67.3076923076923	36.7	19.962962962963	100.076923076923	55.3461538461538	2170	2	13	26	21	No	No	No	No	Yes	No	No	No	No	No	5	1.7	7.80138888888889	0	0	7	14	30	60
22892700	statin	75.9065926000965	102.2	Male	White	Married	Medicare	0.9	8	7.4	3.7	136	103	1.2	39	13	23	27.5	1.5	95.4137931034483	78.6206896551724	36.785	19.2413793103448	107.62962962963	49.8518518518519	2000	7	14	70	24	No	No	Yes	Yes	No	No	No	No	No	No	5	7.11	8.74097222222222	0	1	7	8	8	8
22897011	non-statin	82.286963468361	90.2	Male	White	Other	Medicare	17	341	8.4	5.6	139	148	1	44	14	18	32.8	1.5	99	101.131578947368	36.2683333333333	15.3947368421053	120.210526315789	59.0526315789474	1421	4	11	65	47	No	No	Yes	No	No	Yes	No	No	No	Yes	6	5.07	27.1895833333333	0	1	7	14	28	28
22901001	non-statin	52.8085620857769	102	Female	White	Married	Other	6	136	10.8	3.7	142	92	0.8	21	13	20	38.6	1.2	95.3461538461538	94.8076923076923	37.3	25.0769230769231	114.96	69.84	1100	3	13	49	32	Yes	No	No	No	No	No	No	No	No	Yes	2	7.5	10.6166666666667	0	0	7	14	30	46
22901017	non-statin	56.0031287475153	59	Female	White	Married	Other	3	285	14.5	4	135	104	0.6	15	19	17	37.5	1.7	95.1	141.8	36.3475	35.04	92.0909090909091	61.5263157894737	227	3	3	117	54	No	No	Yes	No	No	No	No	No	No	No	8	1.2	1.29444444444444	0	1	2	2	2	2
22905973	non-statin	59.1067785194474	95.3	Male	White	Married	Other	15.9	182	10	4.1	139	107	1.1	25	16	21	29.7	1.2	96.8	74.08	36.49875	15.9230769230769	118.4	61.24	2025	2	14	28	21	Yes	No	Yes	No	Yes	No	No	Yes	No	No	1	2.97	5.63194444444444	0	0	7	14	30	60
22909058	statin	77.7085589828114	100	Female	Other	Other	Medicare	10.6	234	11.4	5.3	147	169	1.2	15	7	44	22.1	0.9	97.0869565217391	89.5	37.5283333333333	20.9583333333333	157.06	73.84	985	3	8	53	48	No	No	No	No	No	Yes	No	No	No	No	5	3.64	3.65	0	0	7	14	30	52
22909169	non-statin	72.7229605454892	75	Female	White	Other	Medicare	8.7	644	12.6	4.4	135	107	0.5	9	16	26	32.1	1.5	96.53125	116.142857142857	37.30625	23.2142857142857	136.967741935484	66.6129032258064	1985	2	13	54	46	No	No	Yes	No	Yes	No	No	No	No	No	5	5.58	10.5465277777778	0	0	7	14	30	60
22910121	statin	91.2129297531195	46.6	Female	White	Other	Medicare	9.8	290	11.7	3.7	138	95	2.5	105	22	31	28.7	2.4	97.25	81.5	36.1566666666667	25.5833333333333	103.833333333333	63.9166666666667	947	3	12	74	39	Yes	No	No	No	No	No	No	No	No	No	7	3.07	8.90138888888889	0	0	7	9	9	9
22915722	non-statin	85.1279440906455	58	Male	White	Married	Medicare	16.5	248	14	4.7	128	165	1.1	34	16	24	23.7	1.1	95.1739130434783	80.7272727272727	37.55	25.2380952380952	158.666666666667	80.5714285714286	2055	3	3	75	37	No	No	No	No	No	No	No	No	No	No	6	4.72	6.01944444444444	0	1	6	6	6	6
22918339	statin	70.5332746659901	76.9	Male	White	Married	Medicare	6.3	335	9.2	4.1	143	149	3.3	78	18	30	39.8	7.4	96.7	66.75	36.575	14.725	106.375	55.71875	1570	3	14	67	28	Yes	No	Yes	No	No	Yes	No	No	Yes	No	10	20.37	26.9395833333333	0	0	7	14	30	60
22921462	non-statin	61.7299536258761	69	Male	Other	Married	Other	7.9	368	10.9	3.8	138	98	0.7	21	11	25	35.3	1.1	99.7666666666667	74.7333333333333	37.4042857142857	17.2121212121212	115.285714285714	66.8428571428571	6925	4	8	25	43	No	No	Yes	No	No	No	No	No	No	No	2	8.01	42.1416666666667	0	0	7	14	30	60
22922844	non-statin	60.7047329046374	51.5	Male	White	Other	Medicare	24.2	182	9.2	4.1	141	121	0.8	28	13	25	28.5	1.3	93.7272727272727	92.969696969697	37.5628571428571	25.3636363636364	101.833333333333	53.1333333333333	1175	5	7	60	43	No	No	Yes	No	No	No	No	No	No	No	2	1.97	8.00138888888889	0	0	7	14	30	60
22923234	non-statin	57.3494183308601	79.4	Male	Other	Married	Other	5.9	149	9.9	4.2	139	153	1.1	17	11	20	25.8	1.1	100	98	37.1875	21.85	164.888888888889	79.0740740740741	3885	2	15	61	33	No	No	No	Yes	Yes	Yes	No	No	No	No	4	3.68	6.51875	0	0	7	14	30	60
22923338	non-statin	55.1922422515605	77.5	Female	White	Married	Other	8.3	728	9.8	4.6	137	104	0.6	14	14	26	29.6	2.7	96.551724137931	88.8965517241379	37.3571428571429	24.7586206896552	111.230769230769	40.4230769230769	515	2	14	71	44	No	No	Yes	Yes	No	Yes	No	No	No	No	3	3.37	7.63958333333333	0	1	7	8	8	8
22927353	non-statin	89.4627069176053	75.2	Male	White	Married	Medicare	9.6	68	5.5	4.3	136	116	0.5	17	14	19	28.7	1.5	96.36	85.52	36.4925	19.88	104.04	60.16	355	2	14	64	27	No	No	No	No	Yes	No	No	No	No	No	4	1.87	5.54861111111111	0	0	7	14	30	60
22927545	statin	88.5875841679398	78.8	Male	White	Married	Medicare	9.4	345	12.6	4.1	141	149	1.1	54	11	33	73.2	2.2	93.7692307692308	114.192307692308	36.58	25.962962962963	116.25	55.75	2708	2	14	48	46	Yes	No	No	No	No	No	No	No	No	No	8	2.12	8.97291666666667	0	0	7	14	30	60
22928422	non-statin	77.6799165576066	87.5	Male	White	Married	Medicare	9.6	175	9.9	3.9	137	140	0.6	17	11	23	33.4	1.2	97.7857142857143	75.3103448275862	36.7771428571429	19.0689655172414	123.596774193548	63.1451612903226	830	2	14	40	38	Yes	No	No	No	Yes	Yes	No	No	No	No	4	1.18	4.31805555555556	0	0	7	14	30	60
22928595	non-statin	72.4702646920854	72	Female	White	Married	Medicare	15.3	284	8.3	3.8	140	93	1.1	17	14	23	29.3	1.2	97.28	80.2	36.4042857142857	21.5	144.954545454545	65	2950	2	14	31	31	No	No	No	No	No	No	No	No	No	No	4	1.91	7.95833333333333	0	0	7	14	30	60
22928936	statin	65.9002108343388	55	Male	Other	Married	Other	5.8	322	10	4.8	135	113	2.2	30	10	31	48.9	1.9	96.15625	61.3125	36.8671428571429	18.5606060606061	135.787878787879	74.3939393939394	2220	3	14	31	39	Yes	No	No	Yes	Yes	No	No	No	No	No	4	1.09	13.6472222222222	0	0	7	14	30	60
22929618	non-statin	52.1171912503673	70.9	Female	White	Married	Other	3.6	107	13.2	4.2	143	117	0.6	6	11	25	31.6	2.5	95.75	117.909090909091	36.12	21.3	140.967741935484	96.6774193548387	1610	3	14	42	43	No	No	No	No	No	No	No	No	No	No	2	7.06	7.05763888888889	0	0	7	14	30	60
22930099	non-statin	54.7453546020325	48.4	Female	Other	Other	Medicare	4.7	80	10.9	4.1	134	134	5.3	28	19	27	30	1.1	100	93.28	37.1271428571429	26	139.875	68.8333333333333	2100	3	7	76	40	No	No	No	No	No	No	No	No	No	No	5	3.2	8.03541666666667	0	0	7	14	30	60
22931193	statin	53.8887249184559	50.3	Female	White	Married	Other	6.5	189	13.6	3.2	140	160	0.9	19	13	28	27.2	1	99	83.5652173913043	36.768	14.7083333333333	105.227272727273	60.6818181818182	1735	2	14	29	34	No	No	No	No	No	Yes	No	Yes	No	Yes	3	2	4.7	0	0	7	14	30	60
22934919	non-statin	40.3880988495299	85	Female	White	Married	Other	12.5	98	12.9	4.2	131	155	1.6	30	22	13	35.6	3.9	96.3461538461538	107.038461538462	36.545	21.0384615384615	125.708333333333	63.4583333333333	877	5	13	54	36	No	No	No	Yes	No	No	No	No	No	No	1	2.79	16.125	0	0	7	14	30	60
22941701	non-statin	69.5457568771755	96	Female	White	Married	Other	8.9	222	12.9	3.6	135	91	0.4	14	14	25	21.5	1	96.8125	67.90625	36.9042857142857	16.4375	119.59375	59.875	3445	2	14	21	18	No	No	No	No	No	No	No	No	No	No	2	1.54	3.39583333333333	0	0	7	14	30	60
22945035	non-statin	53.8051682172368	86.2	Male	White	Married	Other	4	200	13	5.5	130	86	3.1	66	20	18	29	1	98.88	82.84	36.50625	18.28	105.173913043478	62.8695652173913	1370	2	14	64	29	Yes	No	No	No	No	Yes	No	No	No	Yes	5	2.65	13.5972222222222	0	0	7	14	30	60
22949017	statin	62.371420409847	76.2	Male	White	Married	Other	7.7	189	13.6	4.1	138	116	0.8	21	11	25	34.3	1.1	99	79.625	37.3461904761905	17.1346153846154	100.68	62.5	2605	5	3	71	36	Yes	No	Yes	Yes	No	No	No	No	No	No	4	1.37	5.83472222222222	0	0	7	14	30	60
22950282	non-statin	66.944514565381	35	Female	White	Other	Medicare	19.7	286	15.2	5.1	143	157	0.8	31	11	39	26.8	0.9	90.7307692307692	101.538461538462	36.766	27.0576923076923	120.863636363636	57.7727272727273	900	2	13	61	46	No	No	No	No	No	Yes	No	No	No	No	3	3.74	7.71111111111111	0	0	7	14	30	60
22953864	statin	86.5599845064672	71.6	Female	White	Other	Medicare	10.9	332	11.1	3.9	137	100	1.4	37	18	27	38	2.8	99.2666666666667	85.1	36.3883333333333	18.53125	102.833333333333	45.8333333333333	3080	2	13	36	43	Yes	No	Yes	Yes	Yes	No	No	Yes	No	No	6	5.67	5.41527777777778	1	1	5	5	5	5
22956682	non-statin	20.876450864541	57.7	Female	Other	Other	Other	15.4	67	8.7	3.5	138	100	0.6	9	16	23	22.8	1.4	95.7407407407407	132	36.6666666666667	31.5925925925926	117.458333333333	63.375	2200	3	14	34	27	No	No	No	No	No	No	No	No	No	No	0	2.69	9.73472222222222	0	0	7	14	30	60
22961090	non-statin	52.1166863339923	127.7	Male	White	Married	Other	21.6	259	8.9	4.8	145	177	1.6	23	17	18	24.5	1.1	97.0740740740741	126.407407407407	36.4590909090909	17.4814814814815	111.590909090909	63.3636363636364	727	3	14	63	35	No	No	Yes	Yes	Yes	No	No	No	No	Yes	1	12.07	15.1347222222222	0	0	7	14	30	60
22962066	non-statin	30.7001246966243	51.6	Female	Other	Other	Other	6.1	263	12.1	4.5	139	73	0.8	17	16	22	29.8	1	96.8888888888889	77.2	36.7171428571429	27.0405405405405	103.780487804878	58.7560975609756	1190	4	7	106	53	No	No	Yes	Yes	No	No	No	No	No	No	4	9.79	20.6159722222222	0	0	7	14	30	60
22962736	non-statin	60.6359292834157	58	Male	Other	Married	Other	15.3	116	11.2	3.4	144	97	1.9	24	13	24	36.7	1.3	96.8055555555556	85.4722222222222	36.9528571428571	16.5	93.5263157894737	56.2368421052632	4065	3	14	38	22	No	No	No	No	No	No	No	No	No	Yes	4	1.72	4.99791666666667	0	0	7	14	30	60
22964959	statin	82.4207427313033	80.1	Male	White	Other	Medicare	9.3	167	13.5	3.7	141	90	0.9	18	14	24	31.3	1.1	96.0357142857143	59.5714285714286	36.1133333333333	15.8076923076923	128.269230769231	60.8846153846154	1375	2	13	39	40	No	No	No	No	Yes	Yes	No	No	No	No	7	3.16	22.0770833333333	0	0	7	14	30	60
22966401	non-statin	23.6846421915698	112.5	Male	Other	Other	Other	16.2	200	11.8	3.8	135	139	0.9	12	10	27	22.8	1.1	96.7083333333333	81	36.9585714285714	16.695652173913	147.555555555556	81.1666666666667	4135	2	14	20	13	Yes	No	Yes	No	No	No	No	No	No	No	4	7.04	12.3020833333333	0	0	7	14	30	60
22972188	statin	63.2650792716427	66.8	Female	Other	Other	Other	8.8	156	11.3	4.2	146	125	0.7	11	11	30	21.1	1	99.5384615384615	66.12	36.6914285714286	19.9230769230769	129.56	55.8	3270	5	8	34	21	No	No	No	No	Yes	No	No	No	No	No	2	2.58	6.27777777777778	0	0	7	14	30	60
22978107	non-statin	78.0968945095155	66	Female	White	Other	Medicare	28.3	630	11.5	3.8	136	105	0.3	6	17	30	24.1	1.4	98.48	81.6785714285714	37.1355555555556	16.7068965517241	154.428571428571	52	1247	2	14	28	46	No	No	No	No	Yes	No	No	No	No	No	4	1.34	13.0194444444444	0	0	7	14	30	60
22979622	non-statin	81.14892713446	77.2	Male	White	Married	Medicare	18.8	326	10.8	4.4	143	92	1.2	30	18	17	30.1	1.5	96.2592592592593	122.464285714286	36.198	21.4642857142857	99.4285714285714	47.3214285714286	1080	3	8	60	41	No	No	No	No	No	Yes	No	No	No	No	7	2.45	6.39722222222222	0	0	7	14	30	60
22985389	statin	75.6289743816733	67.9	Female	White	Married	Medicare	5.5	234	10.5	3.4	145	93	0.5	13	12	26	27.7	1.1	97	73.2105263157895	36.89	20.8421052631579	143.071428571429	71.7142857142857	800	2	12	23	28	Yes	No	No	No	Yes	No	No	Yes	Yes	Yes	4	3.68	4.68402777777778	0	0	7	14	30	60
22987933	non-statin	70.8678514671247	103	Male	White	Married	Medicare	25.6	212	8.9	5.7	137	62	6	84	24	17	27.8	1.3	99.275	67.925	36.8314285714286	18.325	91.5897435897436	47.8974358974359	370	5	14	44	20	Yes	No	No	No	No	Yes	No	Yes	No	No	8	1.2	11.9145833333333	0	0	7	14	30	60
22988397	statin	72.2424400960337	66.4	Female	White	Married	Medicare	6.2	108	11	3.9	139	65	2.6	19	15	32	27	1.4	96.75	61	36.268	20.2173913043478	106.739130434783	44.8695652173913	102	4	8	75	36	Yes	No	No	No	No	Yes	No	No	No	No	8	1.25	3.14861111111111	0	0	7	14	30	37
22990048	statin	73.5182922099138	97.7	Female	White	Married	Medicare	5.1	82	13.4	4.7	141	117	0.7	13	9	25	22.7	1.3	98.6	75.9047619047619	36.7423076923077	26.1904761904762	117.333333333333	46.9047619047619	2545	8	3	75	35	Yes	No	Yes	Yes	Yes	No	No	Yes	No	No	4	5.4	11.34375	0	0	7	14	30	60
22990077	non-statin	33.9660166714428	65.3	Female	Other	Married	Other	5.3	89	9.8	3.2	138	98	0.8	10	15	22	116.7	1.7	98.0740740740741	80.3703703703704	36.2827272727273	15.7407407407407	112.62962962963	68.5925925925926	2007	2	14	35	21	No	No	No	No	No	No	No	No	No	No	0	1.46	5.80625	0	0	7	14	30	60
22990797	non-statin	67.5817157604486	67.6	Male	Other	Married	Medicare	5.6	89	6.6	3.1	130	92	2.5	34	13	22	32.1	1.3	95.04	114.08	37.4515384615385	24.5	95.6896551724138	54.4827586206897	21	7	7	122	59	No	No	Yes	Yes	No	No	No	No	No	Yes	6	28.92	28.9875	0	0	7	14	30	48
22992487	non-statin	64.1086390058585	67	Female	White	Married	Other	2	153	10.8	4.7	147	123	0.6	13	15	24	29.1	1.1	98.7692307692308	87.025641025641	36.6381818181818	19.0365853658537	94.4897959183673	57.5102040816327	2370	3	10	81	39	Yes	No	Yes	Yes	Yes	No	No	No	No	Yes	8	41.62	42.6479166666667	0	0	7	14	30	50
22992707	statin	56.4452736511378	67	Male	White	Married	Other	7.1	81	9.2	3.2	147	108	0.8	8	11	18	26.7	1.3	93.9705882352941	96.2352941176471	37.3522222222222	25.2647058823529	113.71875	67.28125	4415	3	14	36	35	Yes	No	Yes	No	No	No	No	Yes	No	Yes	9	2.99	11.0277777777778	0	0	7	14	30	60
22994398	statin	83.4137857761277	90.7	Female	White	Married	Medicare	14.1	146	11.8	3.5	135	163	1.1	18	15	16	29.3	1.2	97.875	75.7083333333333	36.6416666666667	17.3333333333333	105.083333333333	57.625	1450	2	14	30	26	No	No	No	No	No	No	No	No	No	Yes	5	2.46	8.5625	0	0	7	14	30	60
22994845	non-statin	68.9063644408669	101	Female	Other	Married	Other	16.8	292	12.1	4.2	142	137	0.5	7	15	23	25.3	1.1	95.1785714285714	90.8461538461538	36.7614285714286	22.7407407407407	121.291666666667	73.625	1983	2	14	24	28	No	No	No	No	Yes	Yes	No	No	No	No	5	1.72	9.52708333333333	0	0	7	14	30	60
22996308	statin	93.0060596049256	55.4	Female	White	Married	Medicare	13	303	9.8	4.2	143	66	0.7	28	22	21	29.3	1	98.7297297297297	75.1351351351351	36.826	18.3055555555556	93.3030303030303	45.7575757575758	755	2	14	55	30	Yes	No	No	No	Yes	No	No	No	No	No	5	2.94	8.02847222222222	0	0	7	14	30	60
22997385	statin	70.6350385497834	69.2	Female	Other	Other	Other	21.3	128	8.6	5.8	134	120	3.1	45	16	14	139.3	2.1	95.2631578947368	74.4761904761905	37.24	25.05	139.631578947368	63.5789473684211	1100	4	13	45	34	Yes	No	Yes	No	No	No	No	Yes	Yes	No	7	4.27	11.0569444444444	0	0	7	14	30	60
22997709	non-statin	84.8139042820316	52	Female	White	Other	Medicare	3.8	144	10.2	3.6	142	137	0.8	9	9	25	34	1.9	95.5333333333333	79.1333333333333	36.695	19.6	133.384615384615	64.8461538461538	550	2	12	29	36	Yes	No	No	No	No	No	No	No	No	Yes	6	13.81	17.7881944444444	0	0	7	14	30	47
22997805	non-statin	61.9985561323421	79.9	Male	Other	Married	Medicare	6.3	160	14.6	4.3	139	137	1.2	11	14	30	24.4	0.9	97.5769230769231	72.0384615384615	36.8816666666667	25.8076923076923	110.645161290323	73.258064516129	1260	2	14	58	44	No	No	Yes	Yes	No	No	No	No	No	Yes	3	6.28	8.99375	0	0	7	14	30	60
22998557	non-statin	91.2984913655421	105.5	Female	White	Other	Medicare	9	225	13.8	4.5	142	150	0.7	20	11	35	27.5	1	93.4074074074074	88.0769230769231	37.2457142857143	19.9074074074074	123.84	57.28	1605	4	14	40	39	No	No	No	No	Yes	No	No	No	No	No	5	3.9	4.63541666666667	0	0	7	14	30	60
23004473	statin	93.5136779937077	79.9	Male	White	Other	Medicare	14	274	9.3	4.3	134	89	1.3	26	16	22	25.1	1	96.0588235294118	84.7058823529412	36.8935714285714	20.8529411764706	115.793103448276	67.5172413793103	1235	2	14	42	28	Yes	No	No	No	No	No	No	Yes	No	No	8	1.05	6.23194444444444	0	0	7	14	30	60
23005180	statin	91.5561305168141	93	Female	White	Other	Medicare	6.6	299	7.3	4.4	122	120	1.1	19	13	27	33.9	1.1	97.4545454545455	42	36.212	16.2307692307692	117.571428571429	44.8095238095238	535	3	13	59	41	No	No	Yes	No	Yes	No	No	No	No	No	6	1.17	9.71458333333333	0	1	7	9	9	9
23006213	non-statin	55.1148517056271	101.9	Female	Other	Other	Other	7	172	12.3	3.8	142	103	0.8	3	13	27	40.2	1.6	96.8064516129032	106.46875	38.5557142857143	26	94.8666666666667	56.3	1210	3	15	43	34	No	No	No	No	No	No	No	No	No	No	3	3.09	10.8923611111111	0	0	7	14	30	60
23006857	statin	77.5051160144051	112.7	Female	Other	Married	Medicare	11.1	318	9.6	3.4	139	111	1.6	50	12	35	35.2	2	94.8148148148148	75.6923076923077	36.6692307692308	17.5178571428571	114.857142857143	43.25	695	4	14	42	45	Yes	No	Yes	No	Yes	Yes	No	Yes	No	No	4	6.09	8.06597222222222	0	0	7	14	30	60
23007711	non-statin	63.7031154838588	65.1	Male	Other	Married	Medicare	2.1	24	11.1	4.7	133	154	0.8	22	16	23	40.5	1.7	95.8181818181818	102.818181818182	36.9166666666667	24.1363636363636	101.333333333333	63.9047619047619	1195	3	14	50	36	No	No	No	No	No	No	No	No	No	No	4	2.6	6.82569444444444	0	0	7	14	30	60
23008526	statin	81.7398785523632	79.3	Male	White	Married	Medicare	11.2	180	12.2	3.4	143	105	0.9	20	12	29	32.1	1.5	95.0666666666667	60.8666666666667	37.4622222222222	23.3	121.714285714286	67.2142857142857	996	2	14	49	44	Yes	No	No	No	Yes	No	No	No	No	No	6	1.65	8.29652777777778	0	0	7	14	30	60
23009938	non-statin	72.0121422539333	115.2	Female	White	Other	Medicare	7.9	189	8.2	4.9	137	78	1.4	31	14	25	30.3	1.2	97.5833333333333	97.52	36.4716666666667	20.96	116.307692307692	73.5769230769231	800	3	13	54	30	No	No	No	No	No	Yes	No	No	No	No	10	1.81	7.61041666666667	0	0	7	14	30	60
23014255	non-statin	52.0658866815244	62.5	Male	Other	Married	Other	6.8	267	14.1	4	143	116	0.9	13	14	26	29.7	1	99.0434782608696	77	37.01	18.3478260869565	114.818181818182	59.3636363636364	3770	3	11	27	32	No	No	No	No	No	No	No	No	No	Yes	1	2.06	7.44027777777778	0	0	7	14	30	60
23018443	non-statin	71.6679760724853	80	Male	White	Other	Medicare	14	394	8.5	4.7	136	178	8.8	118	21	17	42.3	1.2	99.1785714285714	53.3571428571429	35.891875	16.6724137931034	103.727272727273	52.2121212121212	5510	8	13	78	45	No	No	Yes	Yes	Yes	No	No	No	No	No	3	5.03	7.62291666666667	0	0	7	14	30	60
23019275	statin	65.5032964445491	70	Female	Other	Other	Other	14.8	528	11.4	3.9	135	110	0.7	19	14	26	29.3	2	98.25	99.3958333333333	36.7516666666667	20.7959183673469	146.695652173913	69.4347826086957	1470	2	12	38	38	Yes	No	No	Yes	No	No	Yes	No	No	No	5	5.07	11.7791666666667	0	0	7	14	30	60
23023631	statin	72.4061824458548	136	Female	White	Married	Other	17.6	531	10.3	4.8	145	155	2.1	56	18	28	32.7	1.8	97.6470588235294	66.4411764705882	36.7725	21.5142857142857	147.6	59.96	2375	3	13	40	36	Yes	No	No	No	No	Yes	No	No	Yes	No	12	1.89	8.75208333333333	0	0	7	14	30	60
23027929	non-statin	70.5785262465251	62	Female	White	Other	Medicare	10.8	375	12	3.8	137	146	0.5	12	15	28	38.7	1.4	98.7115384615385	72.9230769230769	36.3475	14.0980392156863	99.9824561403509	62.1929824561403	1858	3	11	60	38	No	No	Yes	No	Yes	No	No	No	No	Yes	10	8.17	21.2854166666667	0	0	7	14	30	60
23028159	non-statin	46.1388310885507	127	Female	Other	Other	Other	9	214	10.8	4.8	139	70	1.3	12	22	16	48.4	2.2	100	111.038461538462	36.4077777777778	13.2413793103448	112.857142857143	73.25	1190	7	4	109	47	No	No	No	Yes	No	No	No	No	No	Yes	3	16.21	36.8611111111111	0	0	7	14	30	60
23030349	non-statin	40.1711023102491	81	Female	Other	Other	Other	12.5	134	9.8	3.9	141	127	1.2	14	15	19	29.4	1.2	96.8518518518518	100.018518518519	37.365625	18.3125	102.641509433962	63.6415094339623	975	7	10	64	40	No	No	Yes	Yes	No	No	No	No	No	No	1	2.25	6.04791666666667	0	0	7	14	30	60
23030520	statin	87.3940481014414	70.6	Male	White	Other	Medicare	14.9	332	8	4.1	130	164	1.6	26	14	24	27	1.3	95.9375	106.03125	36.6366666666667	20.421875	110	47.25	2825	3	14	55	46	Yes	No	Yes	No	No	No	No	Yes	No	Yes	7	5.98	32.6708333333333	0	0	7	14	30	60
23035859	non-statin	65.9169890556581	72.1	Male	Other	Married	Medicare	8.2	146	12.9	5	145	59	0.6	15	18	23	33.7	1.1	97.4642857142857	107.035714285714	36.955	24.1071428571429	141	74.84	2365	3	8	63	34	No	No	No	No	No	No	No	No	No	No	2	1.94	3.77638888888889	0	0	7	14	30	60
23041449	non-statin	64.3225201829654	74.8	Female	Other	Other	Other	9.3	247	13.6	4.1	143	143	0.7	20	12	27	29.6	1.1	94.5416666666667	71.9166666666667	36.97375	19.0869565217391	119	66	1250	2	14	24	25	No	No	No	No	Yes	No	No	No	No	Yes	3	3.83	10.6986111111111	0	0	7	14	30	60
23043581	statin	82.0119954714956	102.7	Female	Other	Married	Medicare	14.6	219	10.2	3.2	137	118	1.1	25	8	46	31.4	1.8	93.8148148148148	91.1071428571429	36.544	19.2758620689655	109.8	56.16	425	3	12	56	37	No	No	No	No	Yes	No	No	No	No	Yes	6	2.09	12.1125	0	0	7	14	30	60
23044427	non-statin	52.7733562040145	88.6	Male	White	Married	Other	1.4	64	8.5	3.1	140	81	0.8	11	13	27	29.5	1.2	97.5833333333333	113.84	37.3266666666667	22.76	139.222222222222	92.7407407407407	919	5	9	68	29	Yes	No	No	No	Yes	Yes	Yes	Yes	No	Yes	7	2.4	34.7333333333333	0	1	7	14	30	35
23048103	statin	55.8774557538411	48.3	Female	White	Married	Other	12.3	182	8.6	5.5	140	123	2.4	51	27	13	26.4	1.5	96.7692307692308	91.1111111111111	36.566	19.2962962962963	124.16	73.72	1740	2	14	45	20	Yes	No	Yes	No	No	No	No	Yes	No	Yes	4	7.56	13.8506944444444	0	0	7	14	30	60
23049438	statin	78.7633333211648	81.6	Male	White	Married	Other	7.5	185	15.7	3.7	141	111	1.1	21	14	28	27.9	1.2	96.9705882352941	82.5294117647059	35.96	13.7941176470588	124.085714285714	50.4571428571429	1975	2	13	35	29	No	No	No	No	Yes	No	No	No	No	No	3	1.05	2.78194444444444	0	0	7	14	30	60
23049948	statin	78.8234646861229	84	Male	White	Married	Medicare	10.3	154	12.5	3.3	141	107	1.2	33	11	33	33.4	1.2	93.4782608695652	88.304347826087	36.2316666666667	24.1304347826087	115.1	55.25	2565	2	14	43	38	Yes	No	No	No	Yes	No	No	Yes	No	No	6	2.98	7.88680555555556	0	0	7	14	30	60
23050516	statin	71.5128974609833	98	Female	Other	Other	Medicare	7.6	318	10.1	3.6	142	117	0.9	13	18	28	29.5	1.1	93.9130434782609	93.8695652173913	37.2857142857143	29.3913043478261	115.181818181818	63.2272727272727	2500	2	14	37	27	No	No	No	No	No	Yes	No	Yes	No	No	8	2.02	6.57152777777778	0	0	7	14	30	60
23052018	non-statin	61.3454512502822	80	Male	White	Married	Other	3.7	109	6.4	4.4	140	83	0.6	15	7	32	31.1	1.2	99.2	76.76	36.1016666666667	15.8	100.875	55.0416666666667	2755	2	6	70	52	Yes	No	No	Yes	No	No	No	No	No	Yes	4	3.73	3.79097222222222	0	0	7	14	30	60
23059862	non-statin	74.5771306725708	53.3	Female	Other	Other	Medicare	5	185	11.5	4	140	95	1.7	31	16	21	35	1.5	95.1071428571429	92	37.31	22.7857142857143	181.5	89.6071428571429	1695	2	14	46	24	No	No	No	No	Yes	No	No	No	Yes	No	6	4.41	10.8534722222222	0	0	7	14	30	60
23060483	non-statin	75.5006555014666	102	Male	White	Other	Medicare	9.4	381	11	5	144	131	2.1	75	15	33	25.6	2.5	97.828125	99.9864864864865	36.5136363636364	24.222972972973	119.621794871795	52.7628205128205	1345	4	7	81	55	No	No	Yes	No	No	Yes	Yes	No	No	No	6	3.09	8.81666666666667	0	0	7	14	30	60
23060877	non-statin	73.5430436836703	73.6	Female	Other	Other	Other	12.2	269	9.3	4.5	145	139	1	14	10	35	26.6	1	93.7037037037037	104.703703703704	37.3233333333333	27.2962962962963	141.884615384615	70.1923076923077	700	2	13	51	38	No	No	No	Yes	Yes	No	Yes	No	No	Yes	3	13.42	13.3763888888889	0	1	7	13	13	13
23061122	non-statin	91.4037809939103	73.4	Female	White	Married	Medicare	11.4	154	12.8	4.8	136	96	1.8	90	18	18	38.7	1.4	93.1923076923077	132.714285714286	36.38	24.7857142857143	83.5	55.8275862068966	33	4	14	102	48	No	No	Yes	No	Yes	No	No	No	No	No	5	2.04	2.00833333333333	0	1	2	2	2	2
23062750	statin	65.0593936501157	69.5	Male	White	Married	Other	8.1	241	11.5	4.1	139	171	1.2	20	12	31	29.7	1.4	97.15	86.7	37.256	14.4	101.391304347826	62.3478260869565	1445	3	14	23	31	Yes	No	Yes	No	Yes	No	No	Yes	No	No	3	2.41	7.03611111111111	0	0	7	14	30	60
23064786	non-statin	79.8778103132839	51	Female	Other	Married	Other	344.4	246	6.8	3.6	142	117	1.1	22	16	23	24.6	1.1	99.7931034482759	73.3333333333333	36.961	16.2727272727273	135.25	62.8125	992	3	6	67	37	No	No	No	No	Yes	No	No	No	No	No	8	3.16	18.9972222222222	0	0	7	14	30	60
23067956	statin	55.7558278712014	82.9	Female	White	Married	Other	11.6	367	11	4	145	78	0.7	17	16	26	33	1	95.8611111111111	104.444444444444	37.1185714285714	23.9583333333333	120.28125	73.21875	3550	2	14	28	28	No	No	No	No	No	Yes	No	No	No	No	3	3.04	6.30972222222222	0	0	7	14	30	60
23068892	non-statin	45.2424146943062	66.8	Female	White	Other	Other	16.3	298	9.3	3.5	135	175	2.3	47	13	19	24.4	1.2	98.9393939393939	72.2380952380952	36.84125	13.2727272727273	91.1951219512195	47.609756097561	1685	3	14	51	19	No	No	Yes	No	No	No	No	No	No	No	2	3.53	13.4222222222222	0	0	7	14	30	60
23069632	non-statin	80.0508928174866	69.8	Male	White	Married	Medicare	7.7	282	11.7	3.7	144	151	0.9	18	13	24	28.2	1.2	97.8518518518518	54.8518518518519	38.055	19.3148148148148	121	58.64	685	4	10	48	41	Yes	No	No	No	Yes	No	Yes	No	No	Yes	5	10.27	31.9555555555556	0	0	7	14	30	44
23069992	non-statin	82.1323799623872	86	Male	White	Married	Medicare	7.3	220	8.1	3.8	137	109	1.7	19	9	28	150	1.6	93.24	105.72	37.4128571428571	27.68	102.291666666667	56.5416666666667	1615	2	14	56	37	No	No	No	No	No	No	No	No	No	No	9	3.62	10.2694444444444	0	0	7	14	24	24
23072077	statin	69.8365515192667	78.7	Male	White	Married	Medicare	8.1	247	10.2	3.3	139	122	1	24	12	29	43	1.6	98.9259259259259	86.3076923076923	36.7661538461538	16.0555555555556	111.153846153846	53.1538461538462	2590	4	3	68	37	Yes	No	Yes	No	Yes	Yes	No	Yes	No	No	6	4.48	11.0701388888889	0	0	7	14	30	60
23076827	non-statin	80.7371419345104	82.6	Male	White	Married	Medicare	6.6	110	13.7	4.4	142	86	1.4	36	15	24	29.4	1.7	98.3684210526316	79.9761904761905	36.1747368421053	20.452380952381	96	65.9032258064516	3790	5	14	57	33	No	No	Yes	No	No	No	No	Yes	No	Yes	8	8.23	9.58680555555556	0	1	7	10	10	10
23078835	statin	79.6187678306438	94.4	Male	Other	Other	Medicare	8.7	227	15	4.2	139	111	1	15	13	28	33.4	1	98.6	84.8333333333333	36.8789473684211	16.6375	115.130952380952	48.0833333333333	1610	6	14	32	37	Yes	No	Yes	No	No	No	Yes	Yes	No	No	5	1.12	10.6875	0	0	7	14	30	60
23079904	non-statin	75.6812549396473	65	Female	White	Married	Medicare	8.3	231	8.3	3.5	137	109	0.6	7	11	27	48	1.7	97	107.592592592593	36.58375	15.5	104.363636363636	61.25	571	3	12	56	49	No	No	No	Yes	Yes	No	No	No	No	No	5	1.92	5.76944444444444	0	0	7	14	30	60
23081176	statin	83.8914333206173	84	Male	White	Married	Medicare	7.4	397	10.4	4.7	137	125	2.2	45	14	25	42.9	11.8	97.375	72.6153846153846	37.1933333333333	20.8	119.304347826087	57.3913043478261	3345	2	14	40	31	No	No	No	No	No	No	No	No	No	No	13	1.45	16.1569444444444	0	0	7	14	30	42
23082860	statin	67.5091335181727	46	Male	White	Other	Other	12.1	187	9.5	3.7	146	161	0.9	13	16	24	30.9	1.1	93.5263157894737	55.9	36.805	21.8947368421053	146.266666666667	71.7333333333333	825	2	14	30	26	Yes	No	No	No	Yes	No	No	No	No	No	6	7.9	22.7375	0	0	7	14	30	60
23083033	statin	70.2016281138411	99.7	Male	Other	Married	Medicare	4.1	145	14	4	142	92	0.7	13	14	23	42.7	1.1	95.9	77.45	36.668	17.4761904761905	106.909090909091	52.7727272727273	1100	4	13	34	27	Yes	No	No	No	Yes	Yes	No	Yes	No	Yes	4	1.25	5.93611111111111	0	0	7	14	30	60
23083335	non-statin	63.0841118886778	132	Female	White	Other	Medicare	6.8	100	13.7	3.7	144	130	0.6	10	11	28	28.5	1.6	98.76	83.0833333333333	37.805	19.5833333333333	116.206896551724	64.3448275862069	1513	3	14	35	34	Yes	No	No	No	Yes	Yes	No	No	No	No	12	1.96	14.85625	0	0	7	14	30	60
23083669	non-statin	68.2503268000698	76	Male	White	Married	Other	11.9	853	10.7	3.6	135	122	0.8	38	12	29	28.2	1.2	98.1739130434783	85.9166666666667	38.555	18.1458333333333	153.534482758621	80.6896551724138	1511	3	10	54	30	No	No	No	No	Yes	No	No	No	No	Yes	3	12.83	20.0652777777778	0	0	7	14	30	60
23084545	statin	76.4458784252024	76.3	Female	White	Married	Medicare	9.6	87	11	4	142	176	1.4	82	13	28	23.8	0.9	94.6842105263158	81.8846153846154	36.1566666666667	28.1666666666667	101.84	49.92	1700	6	13	66	39	Yes	No	No	Yes	No	No	No	Yes	No	Yes	8	1.23	13.1784722222222	1	1	7	14	14	14
23085471	statin	87.4277814435361	55.5	Male	White	Other	Medicare	8.3	79	10.6	4.2	134	90	1.2	32	14	20	30.8	1.2	95.1904761904762	103.8	36.4671428571429	18.52	96.1290322580645	60.0483870967742	860	3	14	50	31	No	No	Yes	No	No	No	No	Yes	No	No	8	1.96	4.23541666666667	0	0	5	5	5	5
23085552	non-statin	76.3681082983641	80.9	Female	White	Married	Medicare	7	95	8.8	4.4	145	81	0.7	47	11	29	53.3	1.1	97.3333333333333	72.5272727272727	37.3271428571429	15.719298245614	151.847457627119	69.4322033898305	1690	2	4	57	40	No	No	No	No	Yes	No	No	No	No	Yes	5	8.93	8.92638888888889	0	0	7	14	16	16
23086337	non-statin	47.1268565316512	72	Male	Other	Other	Other	34.4	334	12.9	4.2	142	130	0.7	15	12	26	29.8	1.3	96.5357142857143	88.9666666666667	37.1366666666667	18.5333333333333	117.931034482759	63	1173	2	14	35	23	No	No	No	No	Yes	No	No	No	No	Yes	0	15.1	19.25	0	0	7	14	30	60
23091047	statin	44.1869574753786	69.1	Male	Other	Married	Medicare	10.3	354	12.1	4.1	135	123	0.7	13	12	27	27.5	1.5	99.04	88.12	36.8742857142857	17.56	132.541666666667	82.1666666666667	1600	2	14	20	17	Yes	No	No	No	No	No	Yes	No	No	Yes	1	3.05	9.30902777777778	0	0	7	14	30	60
23094664	statin	88.9807378091482	82.3	Male	White	Married	Medicare	5.3	223	15.1	4.3	141	142	1.2	30	12	25	26.4	1	93.3214285714286	77.3846153846154	36.7628571428571	20.9333333333333	115.211538461538	58.4615384615385	790	2	3	91	50	No	No	No	Yes	No	No	Yes	No	No	No	4	6.12	5.06736111111111	0	1	6	6	6	6
23094710	statin	74.6881453483809	72	Female	White	Married	Medicare	8.4	395	7.4	4.1	149	155	0.5	40	18	34	29.4	1.7	98.8846153846154	89.8846153846154	36.305	16.2307692307692	123.913043478261	74.0869565217391	770	2	14	46	44	Yes	No	No	No	No	No	No	No	No	Yes	5	4.39	12.3520833333333	0	0	7	14	30	60
23094907	non-statin	39.1973568209571	154.8	Male	White	Married	Other	12.3	366	9.9	4.4	139	134	0.6	11	13	27	22.9	1.1	94.6153846153846	85.0384615384615	37.07	20.2692307692308	114.782608695652	50.695652173913	5075	4	14	32	25	No	No	Yes	No	No	No	No	No	No	No	2	1.35	4.46666666666667	0	0	7	14	30	60
23098308	statin	70.9465546891589	94.3	Female	Other	Other	Medicare	12.7	279	13	4.1	140	128	0.8	20	10	33	68.3	1.9	90.16	75.9615384615385	36.61	21.3076923076923	116.152173913043	49.3804347826087	910	2	13	38	28	Yes	No	No	No	Yes	Yes	No	Yes	No	No	8	5.06	6.98680555555556	0	0	7	14	30	60
23099182	statin	66.5603564060115	73	Female	White	Married	Other	2.3	156	8.3	3.8	144	87	1	31	15	23	25.4	1.3	96.3636363636364	77.5454545454545	36.935	22.4545454545455	114.545454545455	76.0454545454545	770	4	8	59	30	No	No	No	No	No	No	No	No	No	No	3	1.5	18.6798611111111	0	0	7	14	30	60
23103339	statin	61.426490442562	55	Male	Other	Married	Other	12.2	157	11.2	3.6	140	125	1	27	15	17	64.6	1.8	94.6666666666667	115.666666666667	36.84	20.8260869565217	93.695652173913	77.5652173913043	4260	2	14	64	33	Yes	No	No	No	No	No	No	Yes	No	Yes	4	5.16	12.9777777777778	0	0	7	14	30	60
23105718	non-statin	81.8282065954445	63	Male	Other	Married	Medicare	11.6	238	10.5	3.7	139	164	0.7	19	16	24	27.7	1	96.4642857142857	69.5	36.6416666666667	16.4655172413793	129.783333333333	62.4	2075	2	14	18	34	Yes	No	No	No	No	No	No	No	No	No	5	1.3	5.10763888888889	0	0	7	14	30	60
23108851	statin	79.7255805739756	60.6	Male	White	Other	Medicare	8.6	177	9.3	3.9	137	69	0.9	19	14	27	70.4	1.9	97.1428571428571	69.6071428571429	36.6357142857143	17.6607142857143	114.875	62.6785714285714	1120	2	14	35	39	Yes	No	No	No	No	Yes	Yes	Yes	No	No	12	3.51	29.6194444444444	0	0	7	14	30	60
23115175	statin	91.8257576863802	76.7	Male	White	Married	Medicare	22.8	179	12.8	4.8	142	170	1.7	34	15	21	150	1.5	97.08	88.56	36.6985714285714	25.72	112.666666666667	56.3478260869565	2835	2	14	52	35	Yes	No	Yes	No	No	No	No	No	No	No	7	5.29	12.0861111111111	0	0	7	14	30	60
23116293	statin	77.177964199079	77	Male	White	Other	Medicare	7.3	189	9.1	4.4	143	106	0.9	21	11	26	30.1	1.4	98.2727272727273	82.625	36.8955555555556	19.6458333333333	104	51.3939393939394	2655	2	13	28	26	Yes	No	Yes	No	Yes	No	No	Yes	No	No	5	1.18	4.81458333333333	0	0	7	14	30	60
23116426	statin	73.0570249009941	82.8	Male	White	Other	Medicare	7.6	151	12.9	3.8	140	116	0.8	15	14	24	59	1.2	96.4761904761905	79.7916666666667	36.9057142857143	17.72	108.666666666667	56.9444444444444	1550	4	14	32	24	Yes	No	Yes	No	Yes	No	No	Yes	No	No	4	1.32	5.99791666666667	0	0	7	14	30	60
23117421	statin	91.2862430936201	71.1	Male	White	Other	Medicare	21.8	103	9.5	4.1	140	133	1.2	27	10	29	30.9	1.2	94.3076923076923	81.9615384615385	36.6814285714286	21.0769230769231	115.230769230769	50.5769230769231	696	6	14	62	30	Yes	No	Yes	No	Yes	No	No	Yes	No	No	7	1.69	4.79166666666667	0	0	7	14	30	60
23117852	statin	88.2924906256978	68.1	Male	White	Married	Medicare	9.9	113	10.8	4.5	134	113	1.2	17	14	19	34.6	2.7	95.0689655172414	67.6896551724138	36.3714285714286	18.0689655172414	107.76	48.24	2030	3	14	45	29	Yes	No	No	No	Yes	No	No	Yes	No	No	8	9.32	11.8958333333333	0	0	7	14	30	60
23118531	statin	73.2999837550629	95.3	Male	Other	Married	Medicare	17.3	208	16.3	4.6	138	113	1.3	28	14	25	24.7	1.1	99	64.8076923076923	36.7116666666667	22.8888888888889	119.615384615385	84.2692307692308	2385	7	3	66	38	Yes	No	Yes	Yes	No	No	Yes	No	No	No	5	4.98	4.89166666666667	0	1	5	5	5	5
23118722	non-statin	91.7477842696684	52.2	Male	White	Other	Other	5.8	148	11.7	3.5	132	148	1.2	37	10	19	31.6	1.7	95.4423076923077	79.3733333333333	36.77	22.2407407407407	109.112903225806	70.7096774193548	155	6	14	94	49	No	No	Yes	No	No	No	No	No	No	No	5	2.57	7.49583333333333	0	0	7	9	9	9
23120023	non-statin	85.0683584065116	73.3	Male	White	Married	Medicare	7	243	7.8	4.4	146	89	1.1	27	11	23	32.1	2	93.8846153846154	78.9230769230769	36.9244444444444	20.12	135	73.8	3420	2	10	42	28	Yes	No	No	No	Yes	No	No	No	No	Yes	4	1.83	6.76736111111111	0	0	7	14	30	60
23121624	non-statin	84.9236646905035	65.9	Female	White	Other	Medicare	9.1	84	9.9	3.7	132	96	2.8	97	18	26	34.9	2.2	98.5652173913043	78.7826086956522	35.5216666666667	27.0434782608696	108.818181818182	44.0909090909091	1410	3	14	67	41	No	No	Yes	No	No	No	No	Yes	No	No	7	12.1	12.0034722222222	0	1	7	12	12	12
23121821	non-statin	50.3816267327172	87.3	Male	Other	Married	Other	25.3	1302	9.7	4	140	91	1.1	9	15	22	150	1.4	97.04	86.36	37.1	19.5384615384615	119.52	70.84	875	2	8	55	34	Yes	No	No	Yes	No	No	No	No	No	No	7	1.46	6.33333333333333	0	0	7	14	30	60
23121920	statin	74.8538174689658	73.8	Male	White	Married	Medicare	21	122	13.9	4.3	144	89	1	15	12	22	32.2	1.2	95.8461538461538	58	36.6757142857143	17.6153846153846	134.153846153846	58.4615384615385	1660	2	14	23	20	No	No	No	No	Yes	No	No	Yes	No	Yes	5	3.83	3.84444444444444	0	0	7	14	30	60
23122219	non-statin	67.5958055055126	62	Female	White	Married	Medicare	7.1	432	9.8	4.5	139	127	0.5	14	13	29	30.2	2.2	95.9310344827586	117.48275862069	37.991	25.0172413793103	103.390625	47.8125	2578	4	15	69	41	Yes	No	Yes	No	Yes	Yes	No	Yes	No	No	5	6.25	11.9180555555556	0	0	7	14	30	60
23122540	statin	76.8017205031185	134	Male	White	Other	Medicare	18.1	212	8.9	3.7	139	118	1	24	11	26	36.5	2.8	97.5666666666667	111.466666666667	36.535	17.6333333333333	97.3857142857143	59.0285714285714	383	6	14	61	37	No	No	Yes	No	No	No	No	No	No	No	4	2.27	6.73611111111111	0	0	7	14	30	60
23124023	statin	48.3626809987168	107	Male	White	Other	Other	9.6	202	13.3	4	138	99	1.1	36	16	26	28.1	1.1	95.8	84.1923076923077	36.775	17	115.037037037037	72.0740740740741	1935	3	10	44	10	Yes	No	Yes	No	Yes	No	No	No	No	Yes	3	1.12	7.875	0	0	7	14	30	60
23125599	non-statin	41.846603834657	115	Male	White	Other	Other	25.8	740	9.8	4.6	133	96	0.6	15	13	28	34.9	1.6	95.3125	113.09375	38.005	22.28125	147.903225806452	85.2903225806452	3055	2	14	34	31	No	No	Yes	No	No	No	No	No	No	No	0	4.49	21.5104166666667	0	0	7	14	30	60
23127497	statin	76.8282096375675	73	Male	White	Married	Medicare	15.2	350	11.8	4.9	138	166	1.1	22	17	29	20.2	1.1	94.4	90.8	36.76	20.4	135.684210526316	57.8947368421053	2240	2	13	30	26	No	No	No	No	Yes	Yes	No	No	No	No	12	1.58	7.99513888888889	0	0	7	14	30	60
23127547	non-statin	74.0733531923127	96.5	Male	Other	Married	Other	11.8	245	8.9	3.8	140	129	0.5	32	12	30	26.4	1.2	95.5833333333333	71.6666666666667	36.588	33.7291666666667	112.954545454545	51.2272727272727	987	10	3	126	50	No	No	Yes	Yes	No	No	Yes	No	No	No	7	5.19	4.375	1	1	5	5	5	5
23132889	non-statin	88.7447630612033	66	Female	Other	Other	Medicare	5.2	184	8.6	3.9	140	141	0.5	7	10	23	33	1	99.25	71.9583333333333	35.7	21.125	100.416666666667	39.75	1437	2	8	70	41	No	No	Yes	No	No	Yes	No	No	No	Yes	8	7.32	7.23472222222222	0	1	7	7	7	7
23133801	statin	92.4866134416816	59.5	Female	White	Other	Medicare	13.5	263	8.8	4	134	97	0.9	62	13	22	26.8	1.1	98.6	75.4857142857143	36.9616666666667	16.7857142857143	121.193548387097	53.5483870967742	1930	2	14	58	29	Yes	No	No	No	Yes	No	No	Yes	No	No	7	1.74	3.67291666666667	0	0	7	14	30	60
23134466	non-statin	91.2214665588538	64	Male	White	Other	Medicare	4.2	245	14.9	5.1	137	163	2.3	41	22	14	29.9	1.3	94.08	88.5	37.2728571428571	21.7857142857143	124.076923076923	58.7307692307692	960	5	12	64	50	No	No	No	Yes	Yes	No	No	No	No	No	5	1.75	7.63680555555556	0	0	7	14	30	60
23134723	statin	85.4994158363192	64	Male	White	Married	Medicare	11.9	437	10.8	3.9	137	140	0.6	25	14	24	52.4	1.2	98.1578947368421	94.1851851851852	35.815	15.8333333333333	126.392857142857	75.4285714285714	398	6	3	109	55	Yes	No	Yes	No	No	Yes	Yes	No	No	Yes	6	43.4	55.3076388888889	0	0	7	14	30	60
23135407	non-statin	59.83382988387	55.2	Male	White	Married	Other	12.8	127	13.5	4.1	138	171	0.9	31	15	25	29.1	1.1	96.9583333333333	128.708333333333	36.7233333333333	19.75	106.782608695652	82.8695652173913	595	2	14	45	37	No	No	No	No	No	No	No	No	No	No	8	1.16	5.54375	0	0	7	12	12	12
23135871	statin	80.0645690619735	96.1	Female	Other	Other	Medicare	8.3	246	12.4	4.6	141	109	1.1	25	13	30	25.2	1.1	98.7567567567568	83.3783783783784	36.8967741935484	15.7894736842105	105.810810810811	55.6216216216216	1295	3	14	37	31	Yes	No	Yes	No	No	Yes	No	Yes	No	Yes	7	24.2	25.1131944444444	0	0	7	14	30	60
23136520	non-statin	46.3077316622343	118.2	Male	Other	Other	Other	12.8	237	14.6	4.1	139	109	1.1	20	14	24	26.9	1.1	95.2333333333333	84.0333333333333	37.0466666666667	20	166.620689655172	85.3448275862069	1562	2	11	38	21	Yes	No	No	No	No	No	No	No	No	No	4	19.87	42.1104166666667	0	0	7	14	30	60
23137635	statin	49.13659041281	87.6	Male	White	Other	Other	21.3	179	12.4	4.7	131	112	0.9	30	23	22	23.6	1.1	92.7307692307692	114.269230769231	35.9371428571429	21.2	110.521739130435	62.8695652173913	947	2	14	56	34	No	No	No	No	No	No	No	No	No	No	6	2.53	6.72013888888889	0	1	6	6	6	6
23139194	statin	48.2068149336604	142.6	Female	White	Married	Other	5.5	319	13.9	3.7	143	106	0.7	9	13	31	23.2	1	96.9354838709677	73.8928571428571	36.7383333333333	16.9545454545455	124.027777777778	74.0694444444444	5865	4	3	60	39	No	No	No	Yes	No	Yes	No	No	No	No	2	15.14	15.1326388888889	0	0	7	14	30	60
23143840	non-statin	79.224771065029	68.4	Male	Other	Other	Medicare	14.8	356	9.8	3.6	135	113	0.8	14	13	22	31.9	1.5	96.7307692307692	78.7307692307692	37.81375	20.1538461538462	142.318181818182	69.1363636363636	1995	2	10	24	26	Yes	No	No	No	Yes	No	No	No	No	Yes	8	5.33	28.4631944444444	0	0	7	14	30	60
23144540	statin	77.4815623766039	87.4	Male	White	Other	Medicare	13.1	245	7.1	4.5	141	113	1.5	19	9	22	40.9	1.2	95.1290322580645	70.5806451612903	37.1809090909091	17.3548387096774	116.074074074074	62.0740740740741	850	2	14	31	29	Yes	No	No	No	No	No	No	Yes	No	No	6	1.61	3.81805555555556	0	0	7	14	30	60
23145280	non-statin	50.4165388974981	125	Male	White	Married	Other	7.1	205	12.6	6.4	135	141	0.6	12	12	31	29	1.3	96.56	73.44	37.81875	18.6538461538462	133	71.3478260869565	1733	3	6	59	36	No	No	No	Yes	Yes	No	No	No	No	No	2	9.67	16.5340277777778	0	0	7	14	30	60
23146149	statin	94.4104309988689	58.2	Female	White	Married	Medicare	19.6	328	10.9	4	138	141	1.4	32	18	25	42.9	1.5	94.1481481481482	67.4074074074074	36.4633333333333	24.8518518518519	122.461538461538	52.1923076923077	1830	2	14	35	31	Yes	No	No	No	No	No	No	No	No	Yes	7	3.87	9.01319444444444	0	0	7	14	30	60
23149350	non-statin	61.552780378793	71	Male	Other	Married	Other	9.3	138	15.5	6.3	136	68	8.5	92	34	18	39.6	1.6	93.8181818181818	80.5384615384615	36.07	11.0384615384615	84.7826086956522	59.5652173913044	100	4	14	70	34	No	No	Yes	No	No	No	No	No	No	No	11	2.22	2	1	1	2	2	2	2
23150183	statin	91.5399102969173	65.9	Female	White	Married	Medicare	17.6	219	11.5	4.4	139	123	1.4	43	16	24	25.6	1.1	96.9615384615385	84.6153846153846	36.556	30.2037037037037	104.565217391304	67.3478260869565	490	2	13	63	47	No	No	No	No	Yes	No	No	No	No	No	5	4.24	4.55208333333333	0	1	4	4	4	4
23153107	non-statin	66.254553449798	56.8	Female	Other	Married	Other	23.2	94	11.8	3.6	141	172	1	16	19	16	37.7	1.4	96.8358208955224	87.7014925373134	36.6566666666667	18.7910447761194	96.5573770491803	59.1147540983607	4150	5	14	36	27	No	No	Yes	No	No	No	No	No	No	Yes	2	1.7	4.65069444444444	0	0	7	14	30	60
23157680	non-statin	43.8323248695386	135	Male	White	Other	Other	18.5	112	14	3.4	137	95	0.8	18	12	23	27.9	1.2	95.0434782608696	102.521739130435	36.898	25.6304347826087	101.95652173913	56.8260869565217	2340	3	10	42	36	Yes	No	Yes	Yes	Yes	No	No	No	No	Yes	1	1.49	18.6263888888889	0	0	7	14	30	60
23158991	statin	60.9858456098209	93.8	Male	White	Married	Other	9.4	236	14.8	4.1	140	174	1.2	22	17	25	104.5	1	98.6538461538462	99.64	36.94	17.6481481481481	120.791666666667	70.7083333333333	1885	2	9	63	42	Yes	No	Yes	Yes	Yes	Yes	No	Yes	No	No	6	1.65	5.61111111111111	0	0	7	14	30	60
23162049	non-statin	63.6329470141258	75.6	Male	White	Married	Other	36.6	240	8.7	3.9	133	95	0.7	19	13	24	33.5	2	97	91.3913043478261	36.6842857142857	26.5217391304348	96.8723404255319	62.4255319148936	2050	4	14	56	38	No	No	Yes	No	No	No	No	No	No	No	8	1.3	7.35	0	0	7	14	30	60
[truncated: 3,290 more rows]
[truncated: 16 more columns]
